# Supplementary material for: Exploring the infection strategy of Colletotrichum fructicola in pecan and two effectors Cf-ID1 and Cf-ID2 were characterized using unique molecular identifier-RNA sequencing technology
Source: Front Plant Sci. 2025 Apr 17;16:1551342. doi: 10.3389/fpls.2025.1551342 (PMC12043710; doi:10.3389/fpls.2025.1551342)
Supplement: Supplementary file 2 [file Table1.xlsx]

## Sheet: Table S1
Table S1 The list of primers used in this study
Gene name	Forward primer sequence	Reverse primer sequence	Purpose
CGMCC3_g6914	GGAGGTTTTCCCCGTCAAGT	GGCAAGTACTTCTCGCCGTA	qRT-PCR for validation of RNA-sequencing results in Colletotrichum fructicola
CGMCC3_g6376	TACGTCACCGAGGTCGTCTC	TGTAGGTCTTGTCACCGTGG
CGMCC3_g10684	AATTCCAGATCTCCGGTGCC	GGTGGAAACAGTAGACGCGA
CGMCC3_g11076	GTGCAAGCAGATCTACGCCT	TCATGTTGGGAGCCTGAACG
CGMCC3_g8128	GTACGGCTCAACACCTGTCA	AGACACGGCGTAAGCTTGAA
CGMCC3_g6158	GTTATCACCCCGCAAATGGC	TGGAGTGGATGTCGTGTTCG
CGMCC3_g14284	CCCTCAACAGTCACACTCCC	CCCGGTTGTCATGTCCAGAG
Tublin	CCACTTCCCTTTGGTCGCTTAC	CATGGTCATCTCCTGGACAGAGT
CGMCC3_g883	GAACGATAGGGTACCCCCGGG ATGTCCCCCTCTGCCAAGGA	CATGGATCCGTCGACCCCGGGGTCGAAGAGACCGAAGCCC	Plasmid constructs for candidate effectors of Colletotrichum fructicola
CGMCC3_g12505	GAACGATAGGGTACCCCCGGGATGGCCGTTCCCAGCTGCT	CATGGATCCGTCGACCCCGGGTTCACGCTCGCCGCATTGTC
CGMCC3_g6914	GAACGATAGGGTACCCCCGGGATGAGATTCTCCATCGCCAAC	CATGGATCCGTCGACCCCGGGAGCAGCCGGGGTCCAGGG
PBinGFP	GGAGAGGACCTCGAGAATTCTCAAC	GTGGTGCAGATGAACTTCAGGGTC
NbAcre31	AATTCGGCCATCGTGATCTTGGTC	GAGAAACTGGGATTGCCTGAAGGA	RT-qPCR for PTI marker genes expression levels in Nicotiana benthamiana
NbPTI5	CCTCCAAGTTTGAGCTCGGATAGT	CCAAGAAATTCTCCATGCACTCTGTC
NbCyp71D20	GTTGACGCCATTGTTGAG	ATCTTCGCCTCCTAATGC
NbEF1α	GTATGCCTGGGTGCTTGAC	ACAGGGACAGTTCCAATACCA

## Sheet: Table S2
Table S2 The summary data of UMI RNA-seq for Colletotrichum fructicola at early stages of infection and conidia stage
Sample	Raw Reads	Raw Bases(G)	Raw Q20(%)	Raw Q30(%)	Raw GC(%)	Clean Reads	Clean Bases(G)	Clean Q20(%)	Clean Q30(%)	Clean GC(%)
C_0h_1	49745436	7.46	96.57	89.85	54.58	38465764	5.6	98.79	95.03	54.29
C_0h_2	59895328	8.98	96.8	90.47	54.44	47527088	6.88	98.83	95.21	54.25
C_0h_3	56944164	8.54	96.61	89.88	54.49	44422554	6.45	98.75	94.88	54.18
CP_6h_1	107025142	16.05	97.58	92.5	47.21	90755258	13.11	99.14	96.21	46.91
CP_6h_2	101460118	15.22	97.46	92.14	46.83	85177532	12.45	99.11	96.08	46.64
CP_6h_3	99848718	14.98	97.49	92.21	47.11	84055184	12.23	99.11	96.08	46.87
CP_24h_1	92286984	13.84	97.36	91.85	47.2	76731290	11.18	99.1	96.04	46.98
CP_24h_2	96563784	14.48	97.48	92.16	46.92	80400458	11.74	99.09	96.01	46.67
CP_24h_3	101631636	15.24	97.49	92.19	47.05	85638580	12.43	99.09	96.02	46.83
CP_36h_1	93769314	14.07	97.56	92.45	46.97	79167842	11.53	99.16	96.31	46.73
CP_36h_2	100600214	15.09	97.55	92.39	47.02	85200334	12.34	99.12	96.14	46.7
CP_36h_3	105014668	15.75	97.52	92.35	46.95	88701058	12.8	99.13	96.17	46.62

## Sheet: Table S3
Table S3 The FPKM and annotation information of all transcripts of Colletotrichum fructicola in this study
Geneid	0h-1	0h-2	0h-3	6h-1	6h-2	6h-3	24h-1	24h-2	24h-3	36h-1	36h-2	36h-3	Uniprot	Nr	Pfam	Interpro	eggNOG	GO(GO_term,class,description)	KEGG(KO,pathway,description)
CGMCC3_g12375	0	0	0	0	0	0	0	0	0	20.9486	0	0	L2GEP5,Uncharacterized protein	XP_007274463.1,hypothetical protein CGGC5_3959	PF12311,Protein of unknown function (DUF3632)	IPR022085,Protein of unknown function DUF3632	-	-	-
CGMCC3_g9975	0	0	0.0662359	0	0	0	0	17.7198	0	0	0	0	L2G6I1,C6 transcription factor	XP_007276941.1,C6 transcription factor	PF04082,ungal specific transcription factor domain	IPR007219,Transcription factor domain, fungi	-	GO:0003677,molecular_function,DNA binding;GO:0005634,cellular_component,nucleus;GO:0008270,molecular_function,zinc ion binding;GO:0006351,biological_process,transcription, DNA-templated	-
CGMCC3_g12371	15.7915	15.0671	17.7399	0	14.4127	0	8.59131	6.3152	18.1555	22.7463	21.4819	48.5781	L2GD16,Uncharacterized protein	XP_007274467.1,hypothetical protein CGGC5_3963	PF11915,Protein of unknown function (DUF3433)	IPR021840,Protein of unknown function DUF3433	-	GO:0016021,cellular_component,integral component of membrane;GO:0016020,cellular_component,membrane	-
CGMCC3_g12370	0.721011	0.587175	0.546446	0	0	0	0	0	0	0	0	44.0987	T0L2S3,Uncharacterized protein	-	PF11915,Protein of unknown function (DUF3433)	IPR021840,Protein of unknown function DUF3433	-	GO:0016021,cellular_component,integral component of membrane;GO:0016020,cellular_component,membrane	-
CGMCC3_g12373	58.001	54.368	55.8522	21.4675	45.4676	99.2099	487.854	292.197	525.021	358.788	271.076	396.645	L2GDM2,Uncharacterized protein	XP_007274465.1,hypothetical protein CGGC5_3961	-	IPR029058,Alpha/Beta hydrolase fold	-	GO:0016021,cellular_component,integral component of membrane;GO:0016020,cellular_component,membrane	-
CGMCC3_g12372	113.348	120.825	116.186	13.5966	76.7929	31.4177	350.948	201.89	632.809	565.579	540.5	588.714	L2GE09,Glucose-methanol-choline oxidoreductase	XP_007274466.1,glucose-methanol-choline oxidoreductase	PF00732,MC oxidoreductase;PF05199,MC oxidoreductase	IPR036188,FAD/NAD(P)-binding domain superfamily;IPR000172,Glucose-methanol-choline oxidoreductase, N-terminal;IPR029058,Alpha/Beta hydrolase fold;IPR007867,Glucose-methanol-choline oxidoreductase, C-terminal	-	GO:0055114,biological_process,oxidation-reduction process;GO:0050660,molecular_function,flavin adenine dinucleotide binding;GO:0016614,molecular_function,oxidoreductase activity, acting on CH-OH group of donors	-
CGMCC3_g15042	86.4029	88.8475	89.5247	10.8739	30.7076	25.1264	18.3046	40.3655	58.023	24.2315	91.5386	24.353	L2G790,Uncharacterized protein	XP_007276367.1,hypothetical protein CGGC5_5601	PF09994,Uncharacterized alpha/beta hydrolase domain (DUF2235)	IPR018712,Domain of unknown function DUF2235;IPR029058,Alpha/Beta hydrolase fold	-	-	-
CGMCC3_g12379	0	0	0	0	0	0	0	0	0	0	0	26.4235	L2GCV5,Endoglucanase ii	XP_007274459.1,endoglucanase ii	PF03443,lycosyl hydrolase family 61	IPR005103,Glycoside hydrolase, family 61	-	-	-
CGMCC3_g12378	0	0	0.0814441	0	0	0	29.6413	0	0	39.239	0	0	L2GDL7,3-beta hydroxysteroid dehydrogenase isomerase family protein	XP_007274460.1,3-beta hydroxysteroid dehydrogenase isomerase family protein	PF01073,3-beta hydroxysteroid dehydrogenase/isomerase family;PF13460,NAD(P)H-binding;PF05368,NmrA-like family;PF01370,NAD dependent epimerase/dehydratase family	IPR036291,NAD(P)-binding domain superfamily;IPR016040,NAD(P)-binding domain	-	GO:0016853,molecular_function,isomerase activity	-
CGMCC3_g6066	108.589	111.391	109.186	66.5345	18.7891	76.8707	67.2005	65.8627	35.5027	103.786	65.3449	37.2523	T0M323,Uncharacterized protein	-	-	-	-	-	-
CGMCC3_g13067	9.20066	9.77004	9.38478	0	16.232	92.9726	77.4065	42.6743	20.4473	25.6176	32.2582	12.873	L2FWG6,Aspartic endopeptidase	XP_007280431.1,aspartic endopeptidase	PF00026,ukaryotic aspartyl protease	IPR021109,Aspartic peptidase domain superfamily;IPR033121,Peptidase family A1 domain;IPR001461,Aspartic peptidase A1 family;IPR033876,Secreted aspartic endopeptidase	-	GO:0006508,biological_process,proteolysis;GO:0016787,molecular_function,hydrolase activity;GO:0004190,molecular_function,aspartic-type endopeptidase activity;GO:0016021,cellular_component,integral component of membrane;GO:0016020,cellular_component,membrane;GO:0008233,molecular_function,peptidase activity	-
CGMCC3_g5208	141.424	141.513	143.275	120.796	106.602	69.781	190.634	149.471	147.713	227.124	233.036	304.349	T0JXW7,Uncharacterized protein	-	PF00153,Mitochondrial carrier protein	IPR018108,Mitochondrial substrate/solute carrier;IPR023395,Mitochondrial carrier domain superfamily	-	GO:0016021,cellular_component,integral component of membrane;GO:0016020,cellular_component,membrane	-
CGMCC3_g5209	175.486	178.207	174.992	237.203	143.54	195.752	399.296	419.3	195.884	75.5123	166.402	341.508	L2G421,Cystathionine beta-synthase	XP_007277819.1,cystathionine beta-synthase (beta-thionase)	-	IPR000644,CBS domain	-	-	-
CGMCC3_g8639	0.350442	0.114157	0.24789	0	0	0	0	16.5792	0	0	0	0	L2FM03,Fungal specific transcription factor	XP_007284161.1,fungal specific transcription factor	PF04082,ungal specific transcription factor domain	IPR007219,Transcription factor domain, fungi	-	GO:0003677,molecular_function,DNA binding;GO:0006351,biological_process,transcription, DNA-templated;GO:0008270,molecular_function,zinc ion binding;GO:0005634,cellular_component,nucleus	-
CGMCC3_g5202	322.203	320.771	310.841	517.316	771.021	770.344	454.763	462.305	301.598	441.903	395.163	334.698	T0JYY4,Glucose-6-phosphate 1-dehydrogenase	-	PF02781,lucose-6-phosphate dehydrogenase, C-terminal domain;PF00479,lucose-6-phosphate dehydrogenase, NAD binding domain	IPR019796,Glucose-6-phosphate dehydrogenase, active site;IPR036291,NAD(P)-binding domain superfamily;IPR022675,Glucose-6-phosphate dehydrogenase, C-terminal;IPR022674,Glucose-6-phosphate dehydrogenase, NAD-binding;IPR001282,Glucose-6-phosphate dehydrogenase	-	GO:0005975,biological_process,carbohydrate metabolic process;GO:0006006,biological_process,glucose metabolic process;GO:0004345,molecular_function,glucose-6-phosphate dehydrogenase activity;GO:0016491,molecular_function,oxidoreductase activity;GO:0050661,molecular_function,NADP binding;GO:0055114,biological_process,oxidation-reduction process;GO:0006098,biological_process,pentose-phosphate shunt	K00036,ko01200,Carbon metabolism;K00036,ko01100,Metabolic pathways;K00036,ko01120,Microbial metabolism in diverse environments;K00036,ko01130,Biosynthesis of antibiotics;K00036,ko00480,Glutathione metabolism;K00036,ko01110,Biosynthesis of secondary metabolites;K00036,ko00030,Pentose phosphate pathway;K00036,ko05230,Central carbon metabolism in cancer
CGMCC3_g5203	122.924	131.707	125.355	1722.03	3852.97	2020.16	981.128	1016.23	518.339	944.59	371.702	504.329	T0KYS5,Uncharacterized protein	-	PF01247,Ribosomal protein L35Ae	IPR009000,Translation protein, beta-barrel domain superfamily;IPR018266,Ribosomal protein L35Ae, conserved site;IPR038661,Ribosomal protein L35A superfamily;IPR001780,Ribosomal protein L35A	-	GO:0005840,cellular_component,ribosome;GO:0006412,biological_process,translation;GO:0003735,molecular_function,structural constituent of ribosome;GO:0005622,cellular_component,intracellular	K02917,ko03010,Ribosome
CGMCC3_g5200	2.66169	3.44849	3.38045	18.5029	0	64.1321	0	11.4476	8.2276	0	0	0	L2G512,Protoporphyrinogen oxidase	XP_007277827.1,protoporphyrinogen oxidase	PF13450,NAD(P)-binding Rossmann-like domain;PF01593,lavin containing amine oxidoreductase	IPR002937,Amine oxidase;IPR036188,FAD/NAD(P)-binding domain superfamily;IPR004572,Protoporphyrinogen oxidase	-	GO:0006782,biological_process,protoporphyrinogen IX biosynthetic process;GO:0055114,biological_process,oxidation-reduction process;GO:0016491,molecular_function,oxidoreductase activity;GO:0006779,biological_process,porphyrin-containing compound biosynthetic process;GO:0004729,molecular_function,oxygen-dependent protoporphyrinogen oxidase activity	K00231,ko00860,Porphyrin and chlorophyll metabolism;K00231,ko01110,Biosynthesis of secondary metabolites;K00231,ko01100,Metabolic pathways
CGMCC3_g8637	0	0.0390395	0.0423868	0	0	0	0	0	0	0	0	0	T0LY38,Major facilitator superfamily transporter	-	PF00544,Pectate lyase	IPR002022,Pectate lyase;IPR020846,Major facilitator superfamily domain;IPR036259,MFS transporter superfamily;IPR011050,Pectin lyase fold/virulence factor;IPR012334,Pectin lyase fold;IPR011701,Major facilitator superfamily	-	GO:0000272,biological_process,polysaccharide catabolic process;GO:0005975,biological_process,carbohydrate metabolic process;GO:0055085,biological_process,transmembrane transport;GO:0016021,cellular_component,integral component of membrane;GO:0016020,cellular_component,membrane;GO:0005576,cellular_component,extracellular region;GO:0016829,molecular_function,lyase activity	K01728,ko00040,Pentose and glucuronate interconversions;K01728,ko02024,Quorum sensing;K01728,ko01100,Metabolic pathways
CGMCC3_g8630	0	0	0	0	0	0	58.7502	0	0	38.8866	0	0	L2FKS2,Bile acid 7-alpha	XP_007284168.1,bile acid 7-alpha	PF13577,SnoaL-like domain	IPR032710,NTF2-like domain superfamily;IPR037401,SnoaL-like domain	-	-	-
CGMCC3_g8631	0	0.0750124	0	0	0	0	0	0	0	0	0	0	T0M6E8,Pectate lyase	-	PF03211,Pectate lyase	IPR004898,Pectate lyase PlyH/PlyE-like;IPR011050,Pectin lyase fold/virulence factor;IPR012334,Pectin lyase fold	-	GO:0030570,molecular_function,pectate lyase activity;GO:0005576,cellular_component,extracellular region;GO:0016829,molecular_function,lyase activity	K22539,ko00040,Pentose and glucuronate interconversions;K22539,ko01100,Metabolic pathways
CGMCC3_g8632	1.03775	0.903407	0.822662	0	0	0	0	0	0	15.2443	0	0	L2FM09,Salicylate hydroxylase	XP_007284166.1,salicylate hydroxylase	PF13450,NAD(P)-binding Rossmann-like domain;PF00890,AD binding domain;PF01494,AD binding domain	IPR036188,FAD/NAD(P)-binding domain superfamily;IPR002938,FAD-binding domain	-	GO:0071949,molecular_function,FAD binding	K00480,ko01220,Degradation of aromatic compounds;K00480,ko00626,Naphthalene degradation;K00480,ko00621,Dioxin degradation;K00480,ko01100,Metabolic pathways;K00480,ko01120,Microbial metabolism in diverse environments;K00480,ko00624,Polycyclic aromatic hydrocarbon degradation
CGMCC3_g8633	0.451013	0.857021	0.531716	0	8.11602	26.5636	0	0	0	0	16.1291	0	L2FKA9,Fungal specific transcription factor	XP_007284165.1,fungal specific transcription factor	PF04082,ungal specific transcription factor domain	IPR007219,Transcription factor domain, fungi	-	GO:0003677,molecular_function,DNA binding;GO:0006351,biological_process,transcription, DNA-templated;GO:0008270,molecular_function,zinc ion binding;GO:0005634,cellular_component,nucleus	-
CGMCC3_g1048	4.92858	4.25642	4.56056	8.76455	24.7508	0	14.7538	21.6901	11.6919	19.531	0	14.7217	L2G9Y5,Uncharacterized protein	XP_007275688.1,hypothetical protein CGGC5_4976	-	-	-	-	-
CGMCC3_g1049	190.685	199.281	176.047	367.444	322.029	234.222	319.933	438.989	202.828	127.058	284.433	227.012	L2GA96,Vacuolar ATP synthase subunit e	XP_007275689.1,vacuolar ATP synthase subunit e	PF01991,ATP synthase (E/31 kDa) subunit	IPR002842,V-type ATPase subunit E;IPR038495,V-type ATPase subunit E, C-terminal domain superfamily	-	GO:0015991,biological_process,ATP hydrolysis coupled proton transport;GO:0033178,cellular_component,proton-transporting two-sector ATPase complex, catalytic domain;GO:0046961,molecular_function,proton-transporting ATPase activity, rotational mechanism	K02150,ko04966,Collecting duct acid secretion;K02150,ko05323,Rheumatoid arthritis;K02150,ko04145,Phagosome;K02150,ko00190,Oxidative phosphorylation;K02150,ko05120,Epithelial cell signaling in Helicobacter pylori infection;K02150,ko05110,Vibrio cholerae infection;K02150,ko05165,Human papillomavirus infection;K02150,ko01100,Metabolic pathways;K02150,ko04721,Synaptic vesicle cycle;K02150,ko04150,mTO…
CGMCC3_g5174	15.2972	17.1645	13.7134	10.1364	42.9373	11.7111	68.2524	43.8989	27.0438	28.235	49.7758	22.7012	L2FBF8,Fyve zinc finger protein	XP_007287278.1,fyve zinc finger protein	PF01363,YVE zinc finger;PF13639,Ring finger domain	IPR017455,Zinc finger, FYVE-related;IPR001841,Zinc finger, RING-type;IPR013083,Zinc finger, RING/FYVE/PHD-type;IPR011011,Zinc finger, FYVE/PHD-type;IPR000306,FYVE zinc finger	-	GO:0046872,molecular_function,metal ion binding	-
CGMCC3_g1040	6.92919	7.13273	6.27386	21.1943	89.7779	48.9736	0	104.901	0	47.2295	59.4724	47.4662	L2FTX5,Uncharacterized protein	XP_007281329.1,hypothetical protein CGGC5_9964	PF13883,Pyridoxamine 5'-phosphate oxidase	IPR012349,FMN-binding split barrel	-	GO:0048037,molecular_function,cofactor binding	-
CGMCC3_g1041	68.4665	68.1434	66.8796	0	19.0722	0	11.3688	79.3901	30.0312	52.6748	28.4268	37.8135	T0KMX4,Uncharacterized protein	-	-	-	-	-	-
CGMCC3_g1042	12.6416	13.6257	12.4927	0	0	0	0	0	0	0	0	0	-	-	-	-	-	-	-
CGMCC3_g1043	21.7311	19.5463	18.3544	0	58.3662	0	0	25.5743	0	0	28.9981	46.288	L2FTE2,Uncharacterized protein	XP_007281331.1,hypothetical protein CGGC5_9966	-	IPR004942,Roadblock/LAMTOR2 domain	-	-	-
CGMCC3_g1044	1.7486	2.22732	1.66505	17.1424	0	0	28.8567	0	0	19.1002	24.0513	19.1959	T0JZM3,Pre-rRNA-processing protein IPI1	-	PF12333,Rix1 complex component involved in 60S ribosome maturation	IPR016024,Armadillo-type fold;IPR037947,Testis-expressed protein 10/pre-rRNA-processing protein Ipi1;IPR024679,Pre-rRNA-processing protein Ipi1, N-terminal	-	-	-
CGMCC3_g1045	0.20191	0.287755	0.245478	0	0	0	0	0	0	10.7517	0	0	L2FV60,DEAD/DEAH box RNA helicase	XP_007281332.1,DEAD/DEAH box RNA helicase	PF00271,Helicase conserved C-terminal domain;PF12333,Rix1 complex component involved in 60S ribosome maturation;PF00270,AD/DEAH box helicase	IPR000629,ATP-dependent RNA helicase DEAD-box, conserved site;IPR027417,P-loop containing nucleoside triphosphate hydrolase;IPR014014,RNA helicase, DEAD-box type, Q motif;IPR024679,Pre-rRNA-processing protein Ipi1, N-terminal;IPR011545,DEAD/DEAH box helicase domain;IPR014001,Helicase superfamily 1/2, ATP-binding domain;IPR001650,Helicase, C-terminal	-	GO:0003676,molecular_function,nucleic acid binding;GO:0004386,molecular_function,helicase activity;GO:0005524,molecular_function,ATP binding	K11594,ko04622,RIG-I-like receptor signaling pathway;K11594,ko05203,Viral carcinogenesis;K11594,ko05161,Hepatitis B
CGMCC3_g1046	6.91543	7.27608	7.45362	9.64971	13.6252	22.2976	16.2438	23.8807	8.58177	0	0	10.8056	L2FT69,Aldehyde dehydrogenase, putative	XP_007281333.1,aldehyde dehydrogenase, putative	PF00171,Aldehyde dehydrogenase family	IPR016163,Aldehyde dehydrogenase, C-terminal;IPR016160,Aldehyde dehydrogenase, cysteine active site;IPR015590,Aldehyde dehydrogenase domain;IPR016162,Aldehyde dehydrogenase, N-terminal;IPR016161,Aldehyde/histidinol dehydrogenase;IPR029510,Aldehyde dehydrogenase, glutamic acid active site	-	GO:0016620,molecular_function,oxidoreductase activity, acting on the aldehyde or oxo group of donors, NAD or NADP as acceptor;GO:0055114,biological_process,oxidation-reduction process;GO:0016491,molecular_function,oxidoreductase activity;GO:0008152,biological_process,metabolic process	-
CGMCC3_g1047	52.2076	56.9824	54.8176	23.3917	11.0096	18.017	32.8136	19.2962	55.4744	65.1577	43.7589	74.2156	L2FTY0,Phospholipid-transporting ATPase	XP_007281334.1,phospholipid-translocating p-type atpase domain-containing protein	PF13246,Cation transport ATPase (P-type);PF16209,Phospholipid-translocating ATPase N-terminal;PF16212,Phospholipid-translocating P-type ATPase C-terminal	IPR032630,P-type ATPase, C-terminal;IPR023214,HAD superfamily;IPR036412,HAD-like superfamily;IPR023299,P-type ATPase, cytoplasmic domain N;IPR026871,Phospholipid-transporting P-type ATPase;IPR018303,P-type ATPase, phosphorylation site;IPR006539,P-type ATPase, subfamily IV;IPR023298,P-type ATPase, transmembrane domain superfamily;IPR032631,P-type ATPase, N-terminal;IPR008250,P-type ATPase, A domai…	-	GO:0016787,molecular_function,hydrolase activity;GO:0000749,biological_process,response to pheromone triggering conjugation with cellular fusion;GO:0007163,biological_process,establishment or maintenance of cell polarity;GO:0045332,biological_process,phospholipid translocation;GO:0070867,cellular_component,mating projection tip membrane;GO:0016020,cellular_component,membrane;GO:0006897,biological…	-
CGMCC3_g9549	0.224841	0.769043	0.159044	0	0	0	0	0	0	0	0	19.2525	L2G423,Set domain protein	XP_007277533.1,set domain protein	PF00856,SET domain;PF05033,Pre-SET motif	IPR001214,SET domain;IPR003616,Post-SET domain;IPR007728,Pre-SET domain	-	GO:0005694,cellular_component,chromosome;GO:0034968,biological_process,histone lysine methylation;GO:0016740,molecular_function,transferase activity;GO:0018024,molecular_function,histone-lysine N-methyltransferase activity;GO:0008168,molecular_function,methyltransferase activity;GO:0032259,biological_process,methylation;GO:0005634,cellular_component,nucleus;GO:0008270,molecular_function,zinc ion …	K11419,ko00310,Lysine degradation
CGMCC3_g9548	0.285606	0.116296	0.505068	13.6497	0	0	0	0	0	0	0	0	L2G5W4,Glucanase	XP_007277532.1,glycosyl hydrolase family 7	PF00840,lycosyl hydrolase family 7	IPR001722,Glycoside hydrolase, family 7;IPR037019,Glycoside hydrolase family 7, catalytic domain superfamily;IPR013320,Concanavalin A-like lectin/glucanase domain superfamily	-	GO:0016798,molecular_function,hydrolase activity, acting on glycosyl bonds;GO:0005975,biological_process,carbohydrate metabolic process;GO:0016787,molecular_function,hydrolase activity;GO:0000272,biological_process,polysaccharide catabolic process;GO:0004553,molecular_function,hydrolase activity, hydrolyzing O-glycosyl compounds;GO:0030245,biological_process,cellulose catabolic process;GO:0008152…	K19357,ko01100,Metabolic pathways;K19357,ko00500,Starch and sucrose metabolism
CGMCC3_g9913	0	0	0.108702	0	0	54.3054	0	0	0	26.1857	0	0	L2FTV7,Integral membrane protein	XP_007281831.1,integral membrane protein, partial	-	-	-	GO:0016021,cellular_component,integral component of membrane;GO:0016020,cellular_component,membrane	-
CGMCC3_g9545	5.39653	5.10055	6.75691	45.1816	42.5304	0	0	18.6356	26.7875	75.5123	95.0866	50.5938	L2G549,Uncharacterized protein	XP_007277530.1,hypothetical protein CGGC5_6681	-	-	-	GO:0016021,cellular_component,integral component of membrane;GO:0016020,cellular_component,membrane	-
CGMCC3_g9544	41.3491	41.6127	37.3517	25.0147	23.5469	19.2672	14.0362	41.2702	55.6158	46.4525	40.9457	37.3482	L2G4X4,Ankyrin repeat protein	XP_007277529.1,ankyrin repeat protein	PF12796,Ankyrin repeats (3 copies)	IPR020683,Ankyrin repeat-containing domain;IPR002110,Ankyrin repeat;IPR036770,Ankyrin repeat-containing domain superfamily	-	-	-
CGMCC3_g9547	1.18786	0.644912	0.700208	0	0	0	0	0	0	0	0	0	-	-	-	-	-	-	-
CGMCC3_g9546	13.6535	16.049	16.9171	16.894	47.7081	0	28.4385	0	0	0	23.7028	0	T0KN83,Uncharacterized protein	-	PF03928,Haem-degrading	IPR010371,Uncharacterised protein family UPF0303;IPR038084,GlcG-like domain superfamily;IPR005624,Haem-degrading	-	-	-
CGMCC3_g9540	0.0798127	0.0649977	0.0352853	0	0	0	0	0	0	0	0	0	A0A0F7ZIG0,Uncharacterized protein	-	PF00665,Integrase core domain;PF00098,Zinc knuckle;PF00078,Reverse transcriptase (RNA-dependent DNA polymerase)	IPR021109,Aspartic peptidase domain superfamily;IPR016197,Chromo-like domain superfamily;IPR001584,Integrase, catalytic core;IPR036875,Zinc finger, CCHC-type superfamily;IPR036397,Ribonuclease H superfamily;IPR001878,Zinc finger, CCHC-type;IPR000953,Chromo/chromo shadow domain;IPR000477,Reverse transcriptase domain;IPR012337,Ribonuclease H-like superfamily	-	GO:0003676,molecular_function,nucleic acid binding;GO:0008270,molecular_function,zinc ion binding;GO:0015074,biological_process,DNA integration	-
CGMCC3_g9543	0	0.0819443	0.177941	0	0	0	0	0	0	0	0	0	L2G419,Oxidoreductase	XP_007277528.1,oxidoreductase	PF13460,NAD(P)H-binding;PF05368,NmrA-like family	IPR008030,NmrA-like domain;IPR036291,NAD(P)-binding domain superfamily	-	-	-
CGMCC3_g9542	0.060135	0	0.0265858	0	16.232	0	0	0	0	0	0	0	T0JPF3,Uncharacterized protein	-	PF00067,Cytochrome P450	IPR036396,Cytochrome P450 superfamily;IPR002974,Cytochrome P450, E-class, CYP52;IPR001128,Cytochrome P450;IPR017972,Cytochrome P450, conserved site	-	GO:0016705,molecular_function,oxidoreductase activity, acting on paired donors, with incorporation or reduction of molecular oxygen;GO:0016712,molecular_function,oxidoreductase activity, acting on paired donors, with incorporation or reduction of molecular oxygen, reduced flavin or flavoprotein as one donor, and incorporation of one atom of oxygen;GO:0004497,molecular_function,monooxygenase activ…	-
CGMCC3_g3910	213.98	225.881	214.97	182.138	166.408	346.596	216.425	145.83	247.735	310.378	90.1925	107.977	L2G1H3,Gpr fun34 family protein	XP_007278646.1,gpr fun34 family protein	PF01184,PR1/FUN34/yaaH family	IPR000791,Acetate transporter GPR1/FUN34/SatP family	-	GO:0016021,cellular_component,integral component of membrane;GO:0016020,cellular_component,membrane	-
CGMCC3_g3911	14.7128	13.253	13.2441	12.6981	0	0	0	15.7123	0	14.1483	0	0	T0K5X5,Uncharacterized protein	-	-	-	-	-	-
CGMCC3_g3912	200.362	190.083	187.337	25.7326	0	0	43.3169	79.6022	0	14.3357	36.1035	14.4075	L2G0K0,FAD dependent oxidoreductase, putative	XP_007278645.1,FAD dependent oxidoreductase, putative	PF13450,NAD(P)-binding Rossmann-like domain;PF00890,AD binding domain;PF01266,AD dependent oxidoreductase;PF01134,lucose inhibited division protein A	IPR027477,Succinate dehydrogenase/fumarate reductase flavoprotein, catalytic domain superfamily;IPR036188,FAD/NAD(P)-binding domain superfamily;IPR010960,Flavocytochrome c;IPR003953,FAD-dependent oxidoreductase 2, FAD binding domain	-	GO:0055114,biological_process,oxidation-reduction process;GO:0000104,molecular_function,succinate dehydrogenase activity	-
CGMCC3_g3913	1.46373	2.03517	2.65161	0	0	0	22.9772	0	12.1391	0	0	0	T0L9N5,Subtilase	-	PF00082,Subtilase family;PF05922,Peptidase inhibitor I9	IPR000209,Peptidase S8/S53 domain;IPR023828,Peptidase S8, subtilisin, Ser-active site;IPR037045,Peptidase S8 propeptide/proteinase inhibitor I9 superfamily;IPR015500,Peptidase S8, subtilisin-related;IPR023827,Peptidase S8, subtilisin, Asp-active site;IPR034193,Proteinase K-like catalytic domain;IPR010259,Peptidase S8 propeptide/proteinase inhibitor I9;IPR022398,Peptidase S8, subtilisin, His-activ…	-	GO:0008236,molecular_function,serine-type peptidase activity;GO:0006508,biological_process,proteolysis;GO:0016787,molecular_function,hydrolase activity;GO:0004252,molecular_function,serine-type endopeptidase activity;GO:0008233,molecular_function,peptidase activity	-
CGMCC3_g3914	0	0.0281829	0	0	0	0	0	0	0	0	0	7.40818	L2G2I2,Alpha-rhamnosidase	XP_007278644.1,alpha-rhamnosidase	PF17390,Bacterial alpha-L-rhamnosidase C-terminal domain;PF05592,Bacterial alpha-L-rhamnosidase concanavalin-like domain;PF17389,Bacterial alpha-L-rhamnosidase 6 hairpin glycosidase domain;PF08531,Alpha-L-rhamnosidase N-terminal domain	IPR012341,Six-hairpin glycosidase-like superfamily;IPR035396,Alpha-L-rhamnosidase, six-hairpin glycosidase domain;IPR035398,Alpha-L-rhamnosidase C-terminal domain;IPR016007,Alpha-L-rhamnosidase;IPR013737,Bacterial alpha-L-rhamnosidase N-terminal;IPR008928,Six-hairpin glycosidase superfamily;IPR013783,Immunoglobulin-like fold;IPR008902,Alpha-L-rhamnosidase, concanavalin-like domain	-	GO:0003824,molecular_function,catalytic activity	-
CGMCC3_g3915	0	0	0.677337	29.2886	0	135.354	0	0	0	0	41.0927	0	L2G0V6,Uncharacterized protein	XP_007278643.1,hypothetical protein CGGC5_7608	-	-	-	-	-
CGMCC3_g3916	0.260029	0.105881	0.0862196	0	0	0	20.9196	0	22.104	0	0	27.832	L2G1Q3,Uncharacterized protein	XP_007278642.1,hypothetical protein CGGC5_7607	-	-	-	-	-
CGMCC3_g3917	0	0	0	0	27.4321	0	0	0	0	0	0	0	L2G1G8,Uncharacterized protein	XP_007278641.1,hypothetical protein CGGC5_7606	PF00264,Common central domain of tyrosinase	IPR002227,Tyrosinase copper-binding domain;IPR008922,Uncharacterised domain, di-copper centre	-	GO:0055114,biological_process,oxidation-reduction process;GO:0016491,molecular_function,oxidoreductase activity;GO:0046872,molecular_function,metal ion binding;GO:0008152,biological_process,metabolic process	K00505,ko04916,Melanogenesis;K00505,ko00950,Isoquinoline alkaloid biosynthesis;K00505,ko00350,Tyrosine metabolism;K00505,ko00965,Betalain biosynthesis;K00505,ko01100,Metabolic pathways;K00505,ko01110,Biosynthesis of secondary metabolites
CGMCC3_g3918	0.0912828	0	0	0	0	0	0	0	0	0	0	0	L2G0J5,Amino acid transporter	XP_007278640.1,amino acid transporter	PF00264,Common central domain of tyrosinase	IPR002227,Tyrosinase copper-binding domain;IPR008922,Uncharacterised domain, di-copper centre	-	GO:0055114,biological_process,oxidation-reduction process;GO:0016491,molecular_function,oxidoreductase activity;GO:0008152,biological_process,metabolic process;GO:0046872,molecular_function,metal ion binding	K00505,ko04916,Melanogenesis;K00505,ko00950,Isoquinoline alkaloid biosynthesis;K00505,ko00350,Tyrosine metabolism;K00505,ko00965,Betalain biosynthesis;K00505,ko01100,Metabolic pathways;K00505,ko01110,Biosynthesis of secondary metabolites
CGMCC3_g3919	0	0.0551758	0	0	0	0	43.6057	0	11.5186	43.2937	0	0	L2G2H7,Glycosyl hydrolase family 43 protein	XP_007278639.1,glycosyl hydrolase family 43 protein	PF04616,lycosyl hydrolases family 43	IPR008979,Galactose-binding-like domain superfamily;IPR006710,Glycoside hydrolase, family 43;IPR023296,Glycosyl hydrolase, five-bladed beta-propellor domain superfamily	-	GO:0016798,molecular_function,hydrolase activity, acting on glycosyl bonds;GO:0004553,molecular_function,hydrolase activity, hydrolyzing O-glycosyl compounds;GO:0016787,molecular_function,hydrolase activity;GO:0008152,biological_process,metabolic process;GO:0005975,biological_process,carbohydrate metabolic process	-
CGMCC3_g994	9.35624	12.524	11.0067	30.8382	29.0287	83.1342	121.127	146.274	77.7051	85.9002	86.5339	103.597	L2G8D4,Myb dna-binding domain containing protein	XP_007276028.1,myb dna-binding domain containing protein	-	IPR009057,Homeobox-like domain superfamily;IPR001005,SANT/Myb domain	-	GO:0003677,molecular_function,DNA binding	-
CGMCC3_g17315	2.98257	3.10364	3.66277	0	0	0	0	39.1955	28.1706	35.2938	0	0	L2GFC4,Uncharacterized protein	XP_007274012.1,hypothetical protein CGGC5_3644, partial	-	-	-	GO:0016021,cellular_component,integral component of membrane;GO:0016020,cellular_component,membrane	-
CGMCC3_g8948	0.240698	0.196019	0.567537	0	0	0	0	0	0	0	0	0	L2FWA1,Ankyrin repeat-containing protein	XP_007280484.1,ankyrin repeat-containing protein	-	IPR020683,Ankyrin repeat-containing domain;IPR036770,Ankyrin repeat-containing domain superfamily	-	-	-
CGMCC3_g8946	0.772284	0.656276	0.296894	0	0	0	0	0	0	28.6082	0	0	L2FXG3,Major facilitator superfamily transporter	XP_007280482.1,major facilitator superfamily transporter	-	IPR036259,MFS transporter superfamily;IPR020846,Major facilitator superfamily domain;IPR011701,Major facilitator superfamily	-	GO:0055085,biological_process,transmembrane transport;GO:0016021,cellular_component,integral component of membrane;GO:0016020,cellular_component,membrane	-
CGMCC3_g8947	0	0	0	22.1613	0	0	0	0	0	0	0	0	L2FVI0,Glycoside hydrolase family 16 protein	XP_007280483.1,glycoside hydrolase family 16 protein	PF00722,lycosyl hydrolases family 16	IPR000757,Glycoside hydrolase family 16;IPR013320,Concanavalin A-like lectin/glucanase domain superfamily	-	GO:0004553,molecular_function,hydrolase activity, hydrolyzing O-glycosyl compounds;GO:0005975,biological_process,carbohydrate metabolic process;GO:0016787,molecular_function,hydrolase activity	-
CGMCC3_g14772	4.3781	4.55344	4.52409	0	0	0	0	0	0	0	0	0	L2FGG8,Alpha beta hydrolase fold protein	XP_007285693.1,alpha beta hydrolase fold protein	PF12697,Alpha/beta hydrolase family;PF00561,alpha/beta hydrolase fold;PF12146,Serine aminopeptidase, S33	IPR000073,Alpha/beta hydrolase fold-1;IPR029058,Alpha/Beta hydrolase fold	-	GO:0016787,molecular_function,hydrolase activity	-
CGMCC3_g8945	0.555253	0.739941	0.446324	19.2994	109.002	0	48.7315	47.7613	42.9088	43.007	40.6165	43.2226	L2FQ91,Uncharacterized protein	XP_007283091.1,hypothetical protein CGGC5_11421, partial	-	-	-	-	-
CGMCC3_g8942	0.0617175	0	0.109142	0	0	0	0	0	10.4927	0	0	0	L2FP01,Phthalate transporter	XP_007283088.1,phthalate transporter	-	IPR036259,MFS transporter superfamily;IPR020846,Major facilitator superfamily domain;IPR011701,Major facilitator superfamily	-	GO:0055085,biological_process,transmembrane transport;GO:0016021,cellular_component,integral component of membrane;GO:0016020,cellular_component,membrane	-
CGMCC3_g996	1.65412	1.68385	1.74512	14.3734	0	0	0	0	6.39135	0	0	16.0952	L2G8I8,Myb dna-binding domain protein	XP_007276026.1,myb dna-binding domain protein	-	-	-	GO:0003677,molecular_function,DNA binding	-
CGMCC3_g8940	0	0.0550535	0.0597738	0	0	0	0	0	0	0	0	0	L2FQ86,2og-fe oxygenase family protein	XP_007283086.1,2og-fe oxygenase family protein	-	-	-	-	-
CGMCC3_g8490	26.5678	23.6318	24.6773	9.86197	13.9249	22.7881	0	0	8.77054	10.9882	27.6733	0	T0KYB2,Major facilitator superfamily transporter	-	-	IPR036259,MFS transporter superfamily;IPR020846,Major facilitator superfamily domain;IPR011701,Major facilitator superfamily	-	GO:0055085,biological_process,transmembrane transport;GO:0016021,cellular_component,integral component of membrane;GO:0016020,cellular_component,membrane	-
CGMCC3_g8491	0.243259	0.396209	0.573574	0	0	0	0	19.1808	0	0	0	34.716	T0KZ70,Uncharacterized protein	-	PF13848,Thioredoxin-like domain	IPR036249,Thioredoxin-like superfamily	-	-	-
CGMCC3_g997	136.323	133.586	134.043	17.3121	32.5926	40.0032	0	42.8433	30.7924	51.4381	97.1578	58.1579	L2G9H3,Septin	XP_007276025.1,septin	PF00735,Septin	IPR030379,Septin-type guanine nucleotide-binding (G) domain;IPR027417,P-loop containing nucleoside triphosphate hydrolase	-	GO:0005525,molecular_function,GTP binding;GO:0000166,molecular_function,nucleotide binding	-
CGMCC3_g8494	2.69353	3.10364	2.78701	208.158	131.489	113.919	230.528	203.345	63.3309	18.3103	76.8557	98.1444	T0M907,NOL1/NOP2/sun family protein	-	PF01189,16S rRNA methyltransferase RsmB/F;PF09362,omain of unknown function (DUF1996)	IPR018535,Domain of unknown function DUF1996;IPR001678,SAM-dependent methyltransferase RsmB/NOP2-type;IPR029063,S-adenosyl-L-methionine-dependent methyltransferase;IPR023267,RNA (C5-cytosine) methyltransferase	-	GO:0003723,molecular_function,RNA binding;GO:0032259,biological_process,methylation;GO:0016740,molecular_function,transferase activity;GO:0008168,molecular_function,methyltransferase activity	-
CGMCC3_g8496	1.2368	1.24146	1.06815	10.997	0	50.8217	18.5118	27.215	9.77998	0	0	0	L2FUW6,Uncharacterized protein	XP_007281072.1,hypothetical protein CGGC5_1116	PF12311,Protein of unknown function (DUF3632)	IPR022085,Protein of unknown function DUF3632	-	-	-
CGMCC3_g8498	0	0	0	16.2805	0	0	0	0	0	0	0	0	L2FW27,Uncharacterized protein	XP_007281070.1,hypothetical protein CGGC5_1114	PF12311,Protein of unknown function (DUF3632)	IPR022085,Protein of unknown function DUF3632	-	-	-
CGMCC3_g990	10.2219	10.8266	8.09785	45.1816	0	104.401	0	27.9533	40.1813	0	0	25.2969	T0K758,Uncharacterized protein	-	PF13640,2OG-Fe(II) oxygenase superfamily	IPR005123,Oxoglutarate/iron-dependent dioxygenase;IPR006620,Prolyl 4-hydroxylase, alpha subunit	-	GO:0031418,molecular_function,L-ascorbic acid binding;GO:0016705,molecular_function,oxidoreductase activity, acting on paired donors, with incorporation or reduction of molecular oxygen;GO:0046872,molecular_function,metal ion binding;GO:0016491,molecular_function,oxidoreductase activity;GO:0005506,molecular_function,iron ion binding;GO:0055114,biological_process,oxidation-reduction process	-
CGMCC3_g991	0.180139	0.0825192	0.189144	4.3046	6.07802	9.94663	0	5.32641	0	0	6.03948	0	L2G8J1,RNA-dependent RNA polymerase	XP_007276031.1,suppressor of ascus dominance	PF05183,RNA dependent RNA polymerase	IPR035979,RNA-binding domain superfamily;IPR007855,RNA-dependent RNA polymerase, eukaryotic-type	-	GO:0003968,molecular_function,RNA-directed 5'-3' RNA polymerase activity;GO:0003676,molecular_function,nucleic acid binding;GO:0001172,biological_process,transcription, RNA-templated;GO:0016779,molecular_function,nucleotidyltransferase activity;GO:0016740,molecular_function,transferase activity;GO:0003723,molecular_function,RNA binding	-
CGMCC3_g4277	0	0.0483998	0	0	0	0	0	0	0	0	0	0	L2FHV9,Class 5 chitinase chi100	XP_007285036.1,class 5 chitinase chi100	-	-	-	-	-
CGMCC3_g1458	2.73898	2.61359	1.83471	10.5779	14.9358	0	0	26.1777	0	0	0	0	L2FGD7,Heterokaryon incompatibility protein	XP_007285483.1,heterokaryon incompatibility protein	PF06985,Heterokaryon incompatibility protein (HET)	IPR010730,Heterokaryon incompatibility	-	-	-
CGMCC3_g992	7.07206	6.76188	6.69318	35.0507	14.1403	23.1404	59.0025	0	44.5308	0	28.1012	33.6423	T0LAP3,Glycolate oxidase	-	PF02913,AD linked oxidases, C-terminal domain;PF01565,AD binding domain	IPR016171,Vanillyl-alcohol oxidase, C-terminal subdomain 2;IPR006094,FAD linked oxidase, N-terminal;IPR016166,FAD-binding, type 2;IPR036318,FAD-binding, type 2-like superfamily;IPR016164,FAD-linked oxidase-like, C-terminal;IPR004113,FAD-linked oxidase, C-terminal	-	GO:0055114,biological_process,oxidation-reduction process;GO:0016491,molecular_function,oxidoreductase activity;GO:0003824,molecular_function,catalytic activity;GO:0050660,molecular_function,flavin adenine dinucleotide binding;GO:0016614,molecular_function,oxidoreductase activity, acting on CH-OH group of donors	K00102,ko01100,Metabolic pathways;K00102,ko00620,Pyruvate metabolism
CGMCC3_g4133	39.7912	39.5386	40.7072	25.9618	0	29.995	218.514	144.561	334.785	216.951	145.701	218.038	L2FZH7,1-phosphatidylinositol phosphodiesterase	XP_007279804.1,1-phosphatidylinositol phosphodiesterase	PF00388,Phosphatidylinositol-specific phospholipase C, X domain	IPR000909,Phosphatidylinositol-specific phospholipase C, X domain;IPR017946,PLC-like phosphodiesterase, TIM beta/alpha-barrel domain superfamily	-	GO:0006629,biological_process,lipid metabolic process;GO:0008081,molecular_function,phosphoric diester hydrolase activity	K01771,ko00562,Inositol phosphate metabolism;K01771,ko01100,Metabolic pathways
CGMCC3_g1452	0.34646	0.846447	0	0	0	0	0	0	0	0	0	0	T0L4F0,Heterokaryon incompatibility protein	-	PF06985,Heterokaryon incompatibility protein (HET)	IPR010730,Heterokaryon incompatibility	-	-	-
CGMCC3_g1451	5.10873	5.2506	5.36261	62.6712	117.988	120.679	158.246	51.6987	55.7354	46.5524	29.3099	58.4821	N4VCI7,T-complex protein 1 subunit eta	-	PF00118,TCP-1/cpn60 chaperonin family	IPR017998,Chaperone tailless complex polypeptide 1 (TCP-1);IPR027413,GroEL-like equatorial domain superfamily;IPR012720,T-complex protein 1, eta subunit;IPR027409,GroEL-like apical domain superfamily;IPR027410,TCP-1-like chaperonin intermediate domain superfamily;IPR002423,Chaperonin Cpn60/TCP-1 family;IPR002194,Chaperonin TCP-1, conserved site	-	GO:0005737,cellular_component,cytoplasm;GO:0006457,biological_process,protein folding;GO:0000166,molecular_function,nucleotide binding;GO:0005524,molecular_function,ATP binding;GO:0051082,molecular_function,unfolded protein binding	-
CGMCC3_g4130	815.887	839.433	860.9	189.815	157.656	309.603	413.502	110.528	317.756	510.069	187.987	200.049	L2FYD2,Glycoside hydrolase family 16 protein	XP_007279801.1,glycoside hydrolase family 16 protein	PF00722,lycosyl hydrolases family 16	IPR000757,Glycoside hydrolase family 16;IPR013320,Concanavalin A-like lectin/glucanase domain superfamily	-	GO:0004553,molecular_function,hydrolase activity, hydrolyzing O-glycosyl compounds;GO:0005975,biological_process,carbohydrate metabolic process;GO:0016787,molecular_function,hydrolase activity	-
CGMCC3_g4137	804.516	783.95	834.431	136.909	138.081	90.3875	164.619	242.012	139.151	326.882	246.97	175.211	T0LY21,Uncharacterized protein	-	PF13640,2OG-Fe(II) oxygenase superfamily	IPR005123,Oxoglutarate/iron-dependent dioxygenase;IPR006620,Prolyl 4-hydroxylase, alpha subunit	-	GO:0016705,molecular_function,oxidoreductase activity, acting on paired donors, with incorporation or reduction of molecular oxygen;GO:0016491,molecular_function,oxidoreductase activity;GO:0055114,biological_process,oxidation-reduction process;GO:0005506,molecular_function,iron ion binding;GO:0031418,molecular_function,L-ascorbic acid binding	-
CGMCC3_g1456	0.961347	1.34211	1.70005	0	0	0	0	0	0	0	0	0	L2FHF2,Uncharacterized protein	XP_007285485.1,hypothetical protein CGGC5_13361	-	-	-	-	-
CGMCC3_g1455	0.427408	1.16024	0.62986	0	0	31.4667	0	25.2756	24.2214	15.173	19.1062	7.62454	L2FGK1,Uncharacterized protein	XP_007285486.1,hypothetical protein CGGC5_13362	-	-	-	-	-
CGMCC3_g4134	20.051	20.4672	20.2489	13.1271	0	30.3328	154.682	113.702	192.626	80.4444	55.253	176.395	L2FXK3,Uncharacterized protein	XP_007279805.1,hypothetical protein CGGC5_8710	-	-	-	-	-
CGMCC3_g12591	0.257286	0.0349214	0.113747	8.1975	0	0	13.7993	0	7.29028	0	0	0	L2GD33,F-box domain protein	XP_007274668.1,F-box domain protein	-	-	-	-	-
CGMCC3_g12590	0.683215	0.382521	0.453076	0	0	0	0	0	0	0	0	0	L2GCC6,F-box domain protein	XP_007274667.1,F-box domain protein	-	-	-	-	-
CGMCC3_g12593	0.0281779	0	0	0	0	0	0	26.6616	0	0	0	0	L2GFS8,Transposase-like protein	XP_007273469.1,transposase-like protein	PF05699,hAT family C-terminal dimerisation region	IPR008906,HAT, C-terminal dimerisation domain;IPR012337,Ribonuclease H-like superfamily	-	GO:0046983,molecular_function,protein dimerization activity	-
CGMCC3_g12592	0.409791	0.667449	0.797145	0	0	0	0	0	0	0	0	0	L2GDI0,Zinc-binding oxidoreductase	XP_007274669.1,zinc-binding oxidoreductase	PF00107,Zinc-binding dehydrogenase;PF08240,Alcohol dehydrogenase GroES-like domain	IPR013154,Alcohol dehydrogenase, N-terminal;IPR020843,Polyketide synthase, enoylreductase domain;IPR011032,GroES-like superfamily;IPR036291,NAD(P)-binding domain superfamily;IPR013149,Alcohol dehydrogenase, C-terminal	-	GO:0055114,biological_process,oxidation-reduction process;GO:0016491,molecular_function,oxidoreductase activity	-
CGMCC3_g12595	0.0647313	0.0527157	0.114471	0	0	0	0	0	0	0	0	13.8569	L2GGM8,Uncharacterized protein	XP_007273764.1,hypothetical protein CGGC5_3432	-	IPR032675,Leucine-rich repeat domain superfamily	-	-	-
CGMCC3_g12594	16.6339	19.6678	17.5376	32.2012	45.4676	37.2037	216.824	79.6902	229.1	98.6666	158.127	171.278	T0KSB0,Uncharacterized protein	-	PF00305,Lipoxygenase	IPR036226,Lipoxigenase, C-terminal domain superfamily;IPR013819,Lipoxygenase, C-terminal;IPR000907,Lipoxygenase	-	GO:0055114,biological_process,oxidation-reduction process;GO:0016491,molecular_function,oxidoreductase activity;GO:0016702,molecular_function,oxidoreductase activity, acting on single donors with incorporation of molecular oxygen, incorporation of two atoms of oxygen;GO:0046872,molecular_function,metal ion binding	-
CGMCC3_g12597	0	0	0.0416018	8.99448	0	0	0	0	15.9981	0	0	0	A0A1G4ASH0,Heterokaryon incompatibility protein	-	-	IPR010730,Heterokaryon incompatibility	-	-	-
CGMCC3_g12596	0.435549	0	1.15534	166.526	0	0	280.322	0	0	0	0	0	-	-	-	-	-	-	-
CGMCC3_g12599	0.145878	0	0	0	0	0	0	0	12.4005	0	0	0	L2GFX5,Uncharacterized protein	XP_007273767.1,hypothetical protein CGGC5_3435	-	-	-	-	-
CGMCC3_g6453	35.9007	34.1782	39.9899	3.58011	30.3304	33.0903	36.1595	39.8696	35.0229	27.9228	25.115	40.0897	L2FMW2,Alpha-l-rhamnosidase a	XP_007283293.1,alpha-l-rhamnosidase a	PF17389,Bacterial alpha-L-rhamnosidase 6 hairpin glycosidase domain	IPR035396,Alpha-L-rhamnosidase, six-hairpin glycosidase domain;IPR012341,Six-hairpin glycosidase-like superfamily;IPR008928,Six-hairpin glycosidase superfamily	-	GO:0003824,molecular_function,catalytic activity	-
CGMCC3_g4857	0.119797	0.146341	0.158888	0	0	0	0	14.1689	0	0	16.0657	12.8224	T0LVJ6,Uncharacterized protein	-	PF09362,omain of unknown function (DUF1996)	IPR018535,Domain of unknown function DUF1996	-	-	-
CGMCC3_g229	9.64887	11.1792	9.58702	9.50803	67.1259	65.9106	16.0054	141.18	93.0135	74.1572	80.0403	42.588	L2FIT9,Alcohol dehydrogenase, putative	XP_007285279.1,alcohol dehydrogenase, putative	PF00732,MC oxidoreductase;PF05199,MC oxidoreductase	IPR012132,Glucose-methanol-choline oxidoreductase;IPR036188,FAD/NAD(P)-binding domain superfamily;IPR000172,Glucose-methanol-choline oxidoreductase, N-terminal;IPR007867,Glucose-methanol-choline oxidoreductase, C-terminal	-	GO:0055114,biological_process,oxidation-reduction process;GO:0050660,molecular_function,flavin adenine dinucleotide binding;GO:0016614,molecular_function,oxidoreductase activity, acting on CH-OH group of donors	-
CGMCC3_g12254	7.72196	5.52963	8.24043	0	0	0	0	31.4933	67.9046	0	71.4188	85.5014	T0JWX7,Acetyltransferase	-	PF00583,Acetyltransferase (GNAT) family	IPR016181,Acyl-CoA N-acyltransferase;IPR000182,GNAT domain	-	GO:0008080,molecular_function,N-acetyltransferase activity;GO:0016740,molecular_function,transferase activity	-
CGMCC3_g14739	1.27478	0.302794	0.751442	0	0	0	0	0	0	0	0	0	L2FFR5,Uncharacterized protein	XP_007285662.1,hypothetical protein CGGC5_1893	-	-	-	GO:0016021,cellular_component,integral component of membrane;GO:0016020,cellular_component,membrane	-
CGMCC3_g13358	0	0.37337	0	43.8227	0	0	73.769	108.451	38.9728	48.8275	184.454	98.1444	L2FZZ0,Uncharacterized protein	XP_007278983.1,hypothetical protein CGGC5_7926	-	-	-	-	-
CGMCC3_g13359	0.0267991	0	0.0236959	0	0	0	0	0	9.11231	11.4164	7.18791	0	L2G1X3,Intracellular serine protease	XP_007278982.1,intracellular serine protease	PF00082,Subtilase family	IPR000209,Peptidase S8/S53 domain;IPR015500,Peptidase S8, subtilisin-related;IPR023827,Peptidase S8, subtilisin, Asp-active site;IPR036770,Ankyrin repeat-containing domain superfamily;IPR020683,Ankyrin repeat-containing domain;IPR036852,Peptidase S8/S53 domain superfamily	-	GO:0008236,molecular_function,serine-type peptidase activity;GO:0006508,biological_process,proteolysis;GO:0004252,molecular_function,serine-type endopeptidase activity;GO:0008233,molecular_function,peptidase activity	-
CGMCC3_g13428	0.612101	0.569693	0.257725	11.1442	15.7354	0	0	0	0	0	0	0	L2GDP2,Hexose carrier protein	XP_007274615.1,hexose carrier protein	PF00083,Sugar (and other) transporter	IPR036259,MFS transporter superfamily;IPR003663,Sugar/inositol transporter;IPR020846,Major facilitator superfamily domain;IPR005829,Sugar transporter, conserved site;IPR005828,Major facilitator, sugar transporter-like	-	GO:0055085,biological_process,transmembrane transport;GO:0022857,molecular_function,transmembrane transporter activity;GO:0005215,molecular_function,transporter activity;GO:0016021,cellular_component,integral component of membrane;GO:0016020,cellular_component,membrane	-
CGMCC3_g13429	50.7227	44.5674	54.1584	230.621	177.618	290.671	211.754	51.8846	298.325	280.319	117.661	234.77	L2GD95,Uncharacterized protein	XP_007274614.1,hypothetical protein CGGC5_4093	-	-	-	GO:0016021,cellular_component,integral component of membrane;GO:0016020,cellular_component,membrane	-
CGMCC3_g16105	0.35659	0	0	0	0	0	0	0	0	0	0	0	L2G661,Uncharacterized protein	XP_007277441.1,hypothetical protein CGGC5_6593, partial	-	-	-	-	-
CGMCC3_g6450	13.3876	10.8229	12.1829	0	26.3771	43.1658	0	138.692	0	0	52.4196	62.7558	L2FMP9,Uncharacterized protein	XP_007283290.1,hypothetical protein CGGC5_11555	PF02178,AT hook motif	IPR000116,High mobility group protein HMGA;IPR017956,AT hook, DNA-binding motif	-	GO:0006355,biological_process,regulation of transcription, DNA-templated;GO:0003677,molecular_function,DNA binding;GO:0005634,cellular_component,nucleus;GO:0000785,cellular_component,chromatin	-
CGMCC3_g13422	0.0528396	0.0215157	0.0233605	5.05063	0	0	0	0	0	0	0	5.65564	T0LK33,Uncharacterized protein	-	PF14765,Polyketide synthase dehydratase;PF00975,Thioesterase domain;PF16073,Starter unit:ACP transacylase in aflatoxin biosynthesis	IPR016035,Acyl transferase/acyl hydrolase/lysophospholipase;IPR020807,Polyketide synthase, dehydratase domain;IPR030918,Polyketide product template domain;IPR001031,Thioesterase;IPR032088,Starter unit:ACP transacylase;IPR029058,Alpha/Beta hydrolase fold	-	GO:0016788,molecular_function,hydrolase activity, acting on ester bonds;GO:0009058,biological_process,biosynthetic process;GO:0008152,biological_process,metabolic process	K15316,ko01130,Biosynthesis of antibiotics;K15316,ko01100,Metabolic pathways;K15316,ko00254,Aflatoxin biosynthesis
CGMCC3_g13423	0	0	0	0	0	0	0	0	0	0	37.6841	0	L2GDA0,Uncharacterized protein	XP_007274619.1,hypothetical protein CGGC5_4098	PF11374,Protein of unknown function (DUF3176)	IPR021514,Protein of unknown function DUF3176	-	GO:0016021,cellular_component,integral component of membrane;GO:0016020,cellular_component,membrane	-
CGMCC3_g13352	833.486	876.415	867.388	434.031	350.197	214.911	417.501	421.977	454.925	846.3	521.965	225.654	T0L2L6,Uncharacterized protein	-	PF10601,LITAF-like zinc ribbon domain	IPR006629,LPS-induced tumour necrosis factor alpha factor;IPR037519,LITAF domain containing protein	-	GO:0016021,cellular_component,integral component of membrane;GO:0016020,cellular_component,membrane	-
CGMCC3_g13353	25.2524	26.9612	24.7017	38.0115	53.6716	14.6388	21.3289	31.3564	45.0729	84.7051	44.4427	42.5648	L2G1X8,Nuclear distribution protein PAC1	XP_007278987.1,nuclear migration protein	PF00400,WD domain, G-beta repeat	IPR017252,Dynein regulator LIS1;IPR019775,WD40 repeat, conserved site;IPR017986,WD40-repeat-containing domain;IPR006594,LIS1 homology motif;IPR036322,WD40-repeat-containing domain superfamily;IPR015943,WD40/YVTN repeat-like-containing domain superfamily;IPR037190,LIS1, N-terminal;IPR020472,G-protein beta WD-40 repeat;IPR001680,WD40 repeat	-	GO:0005874,cellular_component,microtubule;GO:0005737,cellular_component,cytoplasm;GO:0000132,biological_process,establishment of mitotic spindle orientation;GO:0007017,biological_process,microtubule-based process;GO:0005856,cellular_component,cytoskeleton;GO:0007049,biological_process,cell cycle;GO:0070840,molecular_function,dynein complex binding;GO:0051301,biological_process,cell division;GO:00…	K16794,ko01100,Metabolic pathways;K16794,ko00565,Ether lipid metabolism
CGMCC3_g13426	0	0	0	0	0	0	0	0	0	0	0	34.716	L2GEC2,Uncharacterized protein	XP_007274617.1,hypothetical protein CGGC5_4096	-	-	-	-	-
CGMCC3_g13427	0	0.0253876	0.0551288	0	0	0	0	0	0	0	0	0	L2GCP1,Uncharacterized protein	XP_007274616.1,hypothetical protein CGGC5_4095	PF06863,Protein of unknown function (DUF1254);PF06742,Protein of unknown function (DUF1214)	IPR010679,Domain of unknown function DUF1254;IPR010621,Domain of unknown function DUF1214	-	-	-
CGMCC3_g13357	0	0.1026	0.111397	0	0	0	0	0	10.7095	0	0	0	L2G0W4,Ankyrin repeat protein	XP_007278984.1,ankyrin repeat protein	PF12796,Ankyrin repeats (3 copies);PF00569,Zinc finger, ZZ type	IPR020683,Ankyrin repeat-containing domain;IPR000433,Zinc finger, ZZ-type;IPR002110,Ankyrin repeat;IPR036770,Ankyrin repeat-containing domain superfamily	-	GO:0046872,molecular_function,metal ion binding;GO:0008270,molecular_function,zinc ion binding	-
CGMCC3_g2553	0	0.0732422	0	0	0	39.7279	0	0	0	0	0	0	L2FMV4,Uncharacterized protein	XP_007283451.1,hypothetical protein CGGC5_11655	PF00264,Common central domain of tyrosinase	IPR002227,Tyrosinase copper-binding domain;IPR008922,Uncharacterised domain, di-copper centre	-	GO:0055114,biological_process,oxidation-reduction process;GO:0016491,molecular_function,oxidoreductase activity;GO:0046872,molecular_function,metal ion binding;GO:0008152,biological_process,metabolic process	K00505,ko04916,Melanogenesis;K00505,ko00950,Isoquinoline alkaloid biosynthesis;K00505,ko00350,Tyrosine metabolism;K00505,ko00965,Betalain biosynthesis;K00505,ko01100,Metabolic pathways;K00505,ko01110,Biosynthesis of secondary metabolites
CGMCC3_g2220	7.44258	7.20417	8.94751	12.4806	0	0	0	0	44.3973	13.9059	0	27.9512	T0JZI8,Kynureninase	-	PF00266,Aminotransferase class-V	IPR015421,Pyridoxal phosphate-dependent transferase, major domain;IPR015422,Pyridoxal phosphate-dependent transferase domain 1;IPR000192,Aminotransferase class V domain;IPR015424,Pyridoxal phosphate-dependent transferase;IPR010111,Kynureninase	-	GO:0030170,molecular_function,pyridoxal phosphate binding;GO:0016787,molecular_function,hydrolase activity;GO:0005737,cellular_component,cytoplasm;GO:0030429,molecular_function,kynureninase activity;GO:0009435,biological_process,NAD biosynthetic process;GO:0003824,molecular_function,catalytic activity;GO:0043420,biological_process,anthranilate metabolic process;GO:0019363,biological_process,pyrid…	K01556,ko01100,Metabolic pathways;K01556,ko00380,Tryptophan metabolism
CGMCC3_g2550	0.301866	0.245833	0	0	0	0	0	0	0	0	0	0	-	-	-	-	-	-	-
CGMCC3_g6451	3.49231	5.37212	3.52905	0	0	0	71.3548	26.2253	28.273	0	44.6043	11.8666	L2FND4,Histidine triad nucleotide-binding protein	XP_007283291.1,histidine triad nucleotide-binding protein	PF11969,Scavenger mRNA decapping enzyme C-term binding;PF16278,C2HE / C2H2 / C2HC zinc-binding finger	IPR026963,Aprataxin;IPR036265,HIT-like superfamily;IPR011146,HIT-like domain;IPR032566,Aprataxin, C2HE/C2H2/C2HC zinc finger	-	GO:0003824,molecular_function,catalytic activity;GO:0033699,molecular_function,DNA 5'-adenosine monophosphate hydrolase activity;GO:0003677,molecular_function,DNA binding;GO:0090305,biological_process,nucleic acid phosphodiester bond hydrolysis;GO:0006281,biological_process,DNA repair	-
CGMCC3_g5640	40.6513	38.9679	41.5602	64.7603	91.4404	74.8208	218.028	80.1329	187.178	126.273	90.8606	0	L2FJY5,Exosome-associated family protein	XP_007284455.1,exosome-associated family protein	PF04000,Sas10/Utp3/C1D family	IPR007146,Sas10/Utp3/C1D;IPR011082,Exosome-associated factor Rrp47/DNA strand repair C1D	-	-	K12592,ko03018,RNA degradation
CGMCC3_g9237	2.6803	2.59205	1.03685	64.0486	0	0	0	0	0	0	0	0	L2FB86,Uncharacterized protein	XP_007287475.1,hypothetical protein CGGC5_2446	-	-	-	-	-
CGMCC3_g9944	0	0	0	0	0	0	0	0	0	0	0	12.9754	L2GIJ1,Trichothecene c-15 hydroxylase	XP_007272860.1,trichothecene c-15 hydroxylase	PF00067,Cytochrome P450	IPR036396,Cytochrome P450 superfamily;IPR002401,Cytochrome P450, E-class, group I;IPR001128,Cytochrome P450;IPR017972,Cytochrome P450, conserved site	-	GO:0016705,molecular_function,oxidoreductase activity, acting on paired donors, with incorporation or reduction of molecular oxygen;GO:0005506,molecular_function,iron ion binding;GO:0046872,molecular_function,metal ion binding;GO:0004497,molecular_function,monooxygenase activity;GO:0016491,molecular_function,oxidoreductase activity;GO:0016020,cellular_component,membrane;GO:0055114,biological_proc…	-
CGMCC3_g2227	2.45309	2.42583	2.32396	0	0	0	0	0	0	0	0	0	L2FV03,Uncharacterized protein	XP_007280712.1,hypothetical protein CGGC5_9499	-	-	-	-	-
CGMCC3_g2554	0	0.0219727	0	0	0	0	0	0	0	0	0	0	L2FN68,S15 family peptidase	XP_007283452.1,s15 family peptidase	PF08530,X-Pro dipeptidyl-peptidase C-terminal non-catalytic domain;PF02129,X-Pro dipeptidyl-peptidase (S15 family)	IPR013736,Xaa-Pro dipeptidyl-peptidase, C-terminal;IPR008979,Galactose-binding-like domain superfamily;IPR000383,Xaa-Pro dipeptidyl-peptidase-like domain;IPR005674,CocE/Serine esterase;IPR029058,Alpha/Beta hydrolase fold	-	GO:0006508,biological_process,proteolysis;GO:0008239,molecular_function,dipeptidyl-peptidase activity;GO:0016787,molecular_function,hydrolase activity	-
CGMCC3_g8634	2.57286	3.03816	2.5593	36.8888	138.897	28.413	41.3978	0	21.8708	13.7005	17.252	13.7692	T0KLH9,Aminotransferase class-III	-	PF00202,Aminotransferase class-III	IPR015421,Pyridoxal phosphate-dependent transferase, major domain;IPR015424,Pyridoxal phosphate-dependent transferase;IPR015422,Pyridoxal phosphate-dependent transferase domain 1;IPR005814,Aminotransferase class-III	-	GO:0030170,molecular_function,pyridoxal phosphate binding;GO:0008483,molecular_function,transaminase activity;GO:0003824,molecular_function,catalytic activity;GO:0016740,molecular_function,transferase activity	-
CGMCC3_g6456	47.2778	45.5238	50.1102	65.9324	33.5144	73.128	44.3949	9.79	25.7997	58.7697	40.7022	5.90643	T0JT47,DNA polymerase	-	PF00136,NA polymerase family B;PF14260,C4-type zinc-finger of DNA polymerase delta;PF03104,NA polymerase family B, exonuclease domain	IPR017964,DNA-directed DNA polymerase, family B, conserved site;IPR023211,DNA polymerase, palm domain superfamily;IPR025687,C4-type zinc-finger of DNA polymerase delta;IPR006172,DNA-directed DNA polymerase, family B;IPR036397,Ribonuclease H superfamily;IPR006134,DNA-directed DNA polymerase, family B, multifunctional domain;IPR006133,DNA-directed DNA polymerase, family B, exonuclease domain;IPR012…	-	GO:0003887,molecular_function,DNA-directed DNA polymerase activity;GO:0003677,molecular_function,DNA binding;GO:0071897,biological_process,DNA biosynthetic process;GO:0003676,molecular_function,nucleic acid binding;GO:0006260,biological_process,DNA replication;GO:0051536,molecular_function,iron-sulfur cluster binding;GO:0016740,molecular_function,transferase activity;GO:0016779,molecular_function…	K02327,ko03430,Mismatch repair;K02327,ko03030,DNA replication;K02327,ko03440,Homologous recombination;K02327,ko03420,Nucleotide excision repair;K02327,ko03410,Base excision repair
CGMCC3_g8635	0	0	0.657512	0	200.723	0	0	0	0	0	0	0	-	-	-	-	-	-	-
CGMCC3_g15634	0.317588	0.517273	0	0	0	0	0	0	0	0	0	0	-	-	-	-	-	-	-
CGMCC3_g2559	0.0722475	0.0882552	0	0	0	0	0	0	0	0	0	0	L2FN72,Aldehyde dehydrogenase, putative	XP_007283457.1,aldehyde dehydrogenase, putative	PF00171,Aldehyde dehydrogenase family	IPR016163,Aldehyde dehydrogenase, C-terminal;IPR016161,Aldehyde/histidinol dehydrogenase;IPR016162,Aldehyde dehydrogenase, N-terminal;IPR015590,Aldehyde dehydrogenase domain	-	GO:0016491,molecular_function,oxidoreductase activity;GO:0008152,biological_process,metabolic process;GO:0016020,cellular_component,membrane;GO:0016620,molecular_function,oxidoreductase activity, acting on the aldehyde or oxo group of donors, NAD or NADP as acceptor;GO:0055114,biological_process,oxidation-reduction process;GO:0016021,cellular_component,integral component of membrane	-
CGMCC3_g17941	7.31227	6.64465	6.79429	23.6928	22.3025	18.249	39.8833	48.8615	35.1178	79.1958	44.3222	44.2182	L2FJK4,Uncharacterized protein	XP_007285047.1,hypothetical protein CGGC5_13047	PF00069,Protein kinase domain	IPR011009,Protein kinase-like domain superfamily;IPR000719,Protein kinase domain	-	GO:0006468,biological_process,protein phosphorylation;GO:0005524,molecular_function,ATP binding;GO:0004672,molecular_function,protein kinase activity	-
CGMCC3_g17940	6.20518	5.96854	6.7827	9.34042	26.3771	0	0	23.1153	8.30671	20.8143	0	0	A0A161YD76,Uncharacterized protein	-	-	-	-	-	-
CGMCC3_g17943	0.40382	1.15102	0.535589	0	0	0	0	0	0	0	0	0	A0A161W398,Uncharacterized protein	-	-	IPR032675,Leucine-rich repeat domain superfamily	-	-	-
CGMCC3_g5201	15.6065	14.2756	13.3435	13.3191	0	24.6211	40.3572	26.3692	9.47603	23.7443	0	35.7949	L2G3G0,Mediator of rna polymerase ii transcription subunit 14	XP_007277826.1,mediator of rna polymerase ii transcription subunit 14	PF08638,Mediator complex subunit MED14	IPR013947,Mediator complex, subunit Med14	-	GO:0006357,biological_process,regulation of transcription by RNA polymerase II;GO:0001104,molecular_function,RNA polymerase II transcription cofactor activity;GO:0016592,cellular_component,mediator complex	K15156,ko04919,Thyroid hormone signaling pathway
CGMCC3_g17945	0.0802328	0.196019	0.0709421	0	0	0	0	0	0	0	21.5196	0	L2GCY6,Ankyrin repeat domain protein	XP_007274670.1,ankyrin repeat domain protein	PF13606,Ankyrin repeat	IPR020683,Ankyrin repeat-containing domain;IPR002110,Ankyrin repeat;IPR036770,Ankyrin repeat-containing domain superfamily	-	-	-
CGMCC3_g7341	0.214707	0.349706	0	0	0	0	0	50.7885	0	0	0	0	L2FI64,Uncharacterized protein	XP_007284843.1,hypothetical protein CGGC5_12846	-	-	-	-	-
CGMCC3_g17947	0	0	0	0	0	0	63.7096	0	0	0	0	0	L2GJ41,Uncharacterized protein	XP_007272908.1,hypothetical protein CGGC5_2787	-	-	-	-	-
CGMCC3_g17946	0	0	0	0	0	0	0	0	0	0	30.9752	0	L2GHB8,Serine threonine protein kinase	XP_007272907.1,serine threonine protein kinase	PF00069,Protein kinase domain	IPR011009,Protein kinase-like domain superfamily;IPR008266,Tyrosine-protein kinase, active site;IPR000719,Protein kinase domain	-	GO:0005524,molecular_function,ATP binding;GO:0016301,molecular_function,kinase activity;GO:0006468,biological_process,protein phosphorylation;GO:0004672,molecular_function,protein kinase activity;GO:0016310,biological_process,phosphorylation	-
CGMCC3_g17949	0	0	0.125386	0	0	0	0	0	0	0	0	0	T0LN09,Uncharacterized protein	-	-	-	-	-	-
CGMCC3_g17948	0	0	0	0	0	40.9354	0	0	0	0	0	0	L2GH99,Uncharacterized protein	XP_007272909.1,hypothetical protein CGGC5_2788, partial	-	IPR000504,RNA recognition motif domain;IPR035979,RNA-binding domain superfamily;IPR012677,Nucleotide-binding alpha-beta plait domain superfamily	-	GO:0003723,molecular_function,RNA binding;GO:0003676,molecular_function,nucleic acid binding	-
CGMCC3_g17680	0	0	0	0	0	0	0	0	14.7255	18.449	0	0	L2FDZ5,Alpha-ketoglutarate-dependent-dichlorophenoxyacetate	XP_007286981.1,alpha-ketoglutarate-dependent -dichlorophenoxyacetate	PF02668,Taurine catabolism dioxygenase TauD, TfdA family	IPR003819,TauD/TfdA-like domain	-	GO:0055114,biological_process,oxidation-reduction process;GO:0016491,molecular_function,oxidoreductase activity	K06912,ko00361,Chlorocyclohexane and chlorobenzene degradation;K06912,ko01220,Degradation of aromatic compounds;K06912,ko01120,Microbial metabolism in diverse environments
CGMCC3_g5207	11.9574	10.513	9.95473	25.5882	0	13.1393	19.144	21.1082	22.7563	41.1818	7.978	9.55113	L2G3F6,Snf2 family helicase	XP_007277821.1,snf2 family helicase	PF00271,Helicase conserved C-terminal domain;PF00176,SNF2 family N-terminal domain	IPR001650,Helicase, C-terminal;IPR038718,SNF2-like, N-terminal domain superfamily;IPR000330,SNF2-related, N-terminal domain;IPR014001,Helicase superfamily 1/2, ATP-binding domain;IPR027417,P-loop containing nucleoside triphosphate hydrolase	-	GO:0004386,molecular_function,helicase activity;GO:0005524,molecular_function,ATP binding	K14439,ko04550,Signaling pathways regulating pluripotency of stem cells
CGMCC3_g4797	0.0541535	0.0882029	0.143648	0	0	0	0	12.8099	9.20673	0	0	11.5926	T0L1G1,Uncharacterized protein	-	PF13738,Pyridine nucleotide-disulphide oxidoreductase;PF13434,L-lysine 6-monooxygenase (NADPH-requiring);PF00743,lavin-binding monooxygenase-like;PF13450,NAD(P)-binding Rossmann-like domain	IPR036188,FAD/NAD(P)-binding domain superfamily;IPR020946,Flavin monooxygenase-like	-	GO:0055114,biological_process,oxidation-reduction process;GO:0050661,molecular_function,NADP binding;GO:0004499,molecular_function,N,N-dimethylaniline monooxygenase activity;GO:0050660,molecular_function,flavin adenine dinucleotide binding	-
CGMCC3_g4796	1.0803	0.977524	0.902138	11.4733	0	0	0	0	0	0	48.292	0	T0JQ86,Uncharacterized protein	-	PF01042,ndoribonuclease L-PSP;PF00248,Aldo/keto reductase family	IPR035959,RutC-like superfamily;IPR006175,YjgF/YER057c/UK114 family;IPR036812,NADP-dependent oxidoreductase domain superfamily;IPR023210,NADP-dependent oxidoreductase domain	-	-	-
CGMCC3_g4795	0.454373	0.259022	0.241055	0	12.2647	0	14.6219	0	7.72487	0	0	9.72669	T0JY11,Uncharacterized protein	-	PF06985,Heterokaryon incompatibility protein (HET)	IPR010730,Heterokaryon incompatibility	-	-	-
CGMCC3_g4794	6.78944	6.13425	6.47898	19.5913	13.8313	22.6349	0	48.4838	26.1347	54.5719	41.2308	10.9691	L2GII2,Short chain dehydrogenase reductase family	XP_007272498.1,short chain dehydrogenase reductase family	PF09994,Uncharacterized alpha/beta hydrolase domain (DUF2235)	IPR018712,Domain of unknown function DUF2235	-	-	-
CGMCC3_g4793	28.1653	29.2082	29.6122	24.9504	35.2296	0	33.6003	30.8731	8.87566	33.3599	14.0025	16.7635	T0LAS1,Linoleate diol synthase	-	PF03098,Animal haem peroxidase;PF00067,Cytochrome P450	IPR037120,Haem peroxidase domain superfamily, animal type;IPR010255,Haem peroxidase;IPR034812,Psi-factor producing oxygenase, N-terminal heme peroxidase domain;IPR036396,Cytochrome P450 superfamily;IPR017972,Cytochrome P450, conserved site;IPR034807,Psi-factor producing oxygenase;IPR019791,Haem peroxidase, animal type;IPR001128,Cytochrome P450	-	GO:0016705,molecular_function,oxidoreductase activity, acting on paired donors, with incorporation or reduction of molecular oxygen;GO:0098869,biological_process,cellular oxidant detoxification;GO:0016491,molecular_function,oxidoreductase activity;GO:0006979,biological_process,response to oxidative stress;GO:0005506,molecular_function,iron ion binding;GO:0055114,biological_process,oxidation-reduc…	-
CGMCC3_g4792	201.369	193.007	215.526	148.938	42.0595	183.547	0	61.4307	17.6606	33.1894	27.8618	77.8301	A0A166Y9F0,Phospholipase A2	-	PF03403,Platelet-activating factor acetylhydrolase, isoform II	IPR005065,Platelet-activating factor acetylhydrolase-like;IPR029058,Alpha/Beta hydrolase fold;IPR016715,Platelet-activating factor acetylhydrolase, eucaryote	-	GO:0003847,molecular_function,1-alkyl-2-acetylglycerophosphocholine esterase activity;GO:0016042,biological_process,lipid catabolic process	K01062,ko01100,Metabolic pathways;K01062,ko00565,Ether lipid metabolism
CGMCC3_g4791	1231.31	1211.98	1406.86	379.084	267.631	437.975	319.066	175.902	294.99	527.972	199.45	530.618	T0KYX0,Uncharacterized protein	-	-	-	-	-	-
CGMCC3_g4790	2.08825	2.21081	2.30805	0	0	0	0	0	35.5027	0	0	22.3514	T0KY94,Uncharacterized protein	-	PF05572,Pregnancy-associated plasma protein-A	IPR008754,Peptidase M43, pregnancy-associated plasma-A;IPR024079,Metallopeptidase, catalytic domain superfamily	-	GO:0008237,molecular_function,metallopeptidase activity;GO:0006508,biological_process,proteolysis	-
CGMCC3_g17686	1.13088	0.847284	1.19991	0	24.4203	0	0	0	0	0	0	0	T0LCL2,Uncharacterized protein	-	-	-	-	-	-
CGMCC3_g5205	649.107	651.863	592.679	224.678	279.92	106.887	389.337	482.433	381.996	574.304	574.832	658.58	T0L1C1,Uncharacterized protein	-	PF10295,Uncharacterised protein (DUF2406)	IPR018809,Protein of unknown function DUF2406	-	-	-
CGMCC3_g4799	59.9346	57.7931	52.7255	66.4208	23.4463	95.9241	0	30.8204	59.07	92.5079	93.1903	74.3773	T0K0Y2,Uncharacterized protein	-	-	-	-	-	-
CGMCC3_g4798	18.3305	18.4124	18.6473	49.1661	50.4886	0	15.048	33.1839	31.7999	39.8408	50.1684	40.0405	T0LAR7,Uncharacterized protein	-	PF12253,Chromatin assembly factor 1 subunit A	IPR022043,Chromatin assembly factor 1 subunit A	-	-	-
CGMCC3_g14368	0	0.0709403	0.0770228	0	47.0265	0	0	0	0	0	23.3641	0	L2G4S1,Integral membrane protein	XP_007277398.1,integral membrane protein	PF06687,SUR7/PalI family	IPR009571,Membrane protein SUR7/Rim9-like, fungi	-	GO:0005886,cellular_component,plasma membrane;GO:0016021,cellular_component,integral component of membrane;GO:0016020,cellular_component,membrane	-
CGMCC3_g14369	0	0	0	0	0	0	0	0	0	0	26.8995	21.4691	L2G6E1,C6 transcription factor	XP_007277399.1,C6 transcription factor	PF00172,ungal Zn(2)-Cys(6) binuclear cluster domain;PF11951,ungal specific transcription factor domain	IPR001138,Zn(2)-C6 fungal-type DNA-binding domain;IPR036864,Zn(2)-C6 fungal-type DNA-binding domain superfamily;IPR021858,Fungal transcription factor	-	GO:0006355,biological_process,regulation of transcription, DNA-templated;GO:0006357,biological_process,regulation of transcription by RNA polymerase II;GO:0008270,molecular_function,zinc ion binding;GO:0000981,molecular_function,RNA polymerase II transcription factor activity, sequence-specific DNA binding;GO:0005634,cellular_component,nucleus	-
CGMCC3_g10999	0.179344	0.146054	0.317153	0	0	0	0	0	0	0	0	0	-	-	-	-	-	-	-
CGMCC3_g10998	2.05676	2.01983	2.2465	7.70955	0	0	0	0	0	8.59002	10.8167	25.8992	L2FWW6,Leucine rich repeat domain protein	XP_007280380.1,leucine rich repeat domain protein	PF12937,-box-like	IPR013026,Tetratricopeptide repeat-containing domain;IPR011990,Tetratricopeptide-like helical domain superfamily;IPR036047,F-box-like domain superfamily;IPR001810,F-box domain	-	-	-
CGMCC3_g2832	1.75178	1.21414	1.31824	21.3756	0	0	11.9942	17.6332	31.6833	15.8779	9.99688	7.97874	L2G6F7,Transcription factor	XP_007276671.1,transcription factor	PF11626,TRF2-interacting telomeric protein/Rap1 - C terminal domain;PF16589,BRCT domain, a BRCA1 C-terminus domain;PF01388,ARID/BRIGHT DNA binding domain;PF08914,Rap1 Myb domain	IPR001606,ARID DNA-binding domain;IPR015010,Rap1 Myb domain;IPR009057,Homeobox-like domain superfamily;IPR001357,BRCT domain;IPR036431,ARID DNA-binding domain superfamily;IPR021661,TRF2-interacting telomeric protein/Rap1, C-terminal;IPR036420,BRCT domain superfamily	-	GO:0003677,molecular_function,DNA binding;GO:0005634,cellular_component,nucleus	-
CGMCC3_g10339	24.9202	20.9635	25.3437	0	0	0	29.3751	21.5927	0	58.3298	24.4834	39.0815	T0KHY0,NAD dependent epimerase/dehydratase	-	PF04321,RmlD substrate binding domain;PF01073,3-beta hydroxysteroid dehydrogenase/isomerase family;PF16363,P-mannose 4,6 dehydratase;PF01370,NAD dependent epimerase/dehydratase family	IPR001509,NAD-dependent epimerase/dehydratase;IPR036291,NAD(P)-binding domain superfamily	-	GO:0050662,molecular_function,coenzyme binding;GO:0003824,molecular_function,catalytic activity	-
CGMCC3_g10338	0.329443	0.414632	0.238332	34.3522	0	0	0	0	0	12.7585	0	12.8224	L2G5V3,Sugar transporter	XP_007277266.1,sugar transporter	PF00083,Sugar (and other) transporter	IPR036259,MFS transporter superfamily;IPR003663,Sugar/inositol transporter;IPR020846,Major facilitator superfamily domain;IPR005829,Sugar transporter, conserved site;IPR005828,Major facilitator, sugar transporter-like	-	GO:0022857,molecular_function,transmembrane transporter activity;GO:0055085,biological_process,transmembrane transport;GO:0008643,biological_process,carbohydrate transport;GO:0016020,cellular_component,membrane;GO:0005215,molecular_function,transporter activity;GO:0016021,cellular_component,integral component of membrane	-
CGMCC3_g14360	0.156351	0.0636644	0.138246	0	0	0	0	0	0	0	0	0	L2G4I6,Uncharacterized protein	XP_007277390.1,hypothetical protein CGGC5_6542	-	-	-	-	-
CGMCC3_g10336	0	0	0	0	0	0	0	0	0	12.4169	0	0	A0A166S963,Cytochrome P450	-	PF00067,Cytochrome P450	IPR036396,Cytochrome P450 superfamily;IPR002401,Cytochrome P450, E-class, group I;IPR001128,Cytochrome P450;IPR017972,Cytochrome P450, conserved site	-	GO:0016705,molecular_function,oxidoreductase activity, acting on paired donors, with incorporation or reduction of molecular oxygen;GO:0046872,molecular_function,metal ion binding;GO:0004497,molecular_function,monooxygenase activity;GO:0016491,molecular_function,oxidoreductase activity;GO:0005506,molecular_function,iron ion binding;GO:0055114,biological_process,oxidation-reduction process;GO:0020…	-
CGMCC3_g14362	7.16995	7.89061	8.68139	61.7418	0	0	0	15.2796	0	0	0	0	L2G5L7,O-acetyltransferase	XP_007277392.1,o-acetyltransferase	PF00132,Bacterial transferase hexapeptide (six repeats);PF12464,Maltose acetyltransferase	IPR001451,Hexapeptide repeat;IPR011004,Trimeric LpxA-like superfamily;IPR018357,Hexapeptide transferase, conserved site;IPR024688,Maltose/galactoside acetyltransferase	-	GO:0016407,molecular_function,acetyltransferase activity;GO:0016740,molecular_function,transferase activity	-
CGMCC3_g2833	8.96287	7.89745	8.31475	0	19.8305	0	47.2833	0	0	46.945	19.7047	0	T0K3A9,Palmitoyltransferase	-	PF01529,HHC palmitoyltransferase	IPR001594,Palmitoyltransferase, DHHC domain	-	GO:0019706,molecular_function,protein-cysteine S-palmitoyltransferase activity;GO:0016746,molecular_function,transferase activity, transferring acyl groups;GO:0016740,molecular_function,transferase activity;GO:0016021,cellular_component,integral component of membrane;GO:0016020,cellular_component,membrane	-
CGMCC3_g10997	0.581984	0.67271	0.813388	17.9447	20.27	33.1718	0	0	0	0	30.2123	4.01885	L2FWQ0,Nima interactive protein	XP_007280379.1,nima interactive protein	PF11559,Afadin- and alpha -actinin-Binding	IPR021622,Afadin/alpha-actinin-binding	-	-	-
CGMCC3_g10332	114.217	119.345	111.782	114.455	0	122.064	44.462	65.3652	93.9587	98.0975	123.526	69.0124	L2FR98,Inositol phospholipid biosynthesis protein	XP_007281981.1,inositol phospholipid biosynthesis protein	PF10261,Inositol phospholipid synthesis and fat-storage-inducing TM	IPR019388,Fat storage-inducing transmembrane protein	-	GO:0005789,cellular_component,endoplasmic reticulum membrane;GO:0019915,biological_process,lipid storage;GO:0016021,cellular_component,integral component of membrane;GO:0016020,cellular_component,membrane	-
CGMCC3_g14366	0.508688	0.494444	0.551348	12.5477	0	0	10.5611	7.76315	11.1591	6.99037	8.80242	0	L2G5E5,Subtilisin-like serine protease pr1c	XP_007277396.1,subtilisin-like serine protease pr1c	PF00082,Subtilase family;PF06280,n3-like domain	IPR000209,Peptidase S8/S53 domain;IPR010435,Fn3-like domain;IPR023828,Peptidase S8, subtilisin, Ser-active site;IPR015500,Peptidase S8, subtilisin-related;IPR023827,Peptidase S8, subtilisin, Asp-active site;IPR022398,Peptidase S8, subtilisin, His-active site;IPR034187,PoSI-like peptidase domain;IPR036852,Peptidase S8/S53 domain superfamily	-	GO:0006508,biological_process,proteolysis;GO:0016787,molecular_function,hydrolase activity;GO:0005618,cellular_component,cell wall;GO:0004252,molecular_function,serine-type endopeptidase activity;GO:0016020,cellular_component,membrane;GO:0008236,molecular_function,serine-type peptidase activity;GO:0008233,molecular_function,peptidase activity	-
CGMCC3_g10994	2.39125	1.58225	0.528588	0	0	0	0	0	0	0	0	0	T0K5Z3,Uncharacterized protein	-	-	-	-	-	-
CGMCC3_g7448	28.8098	27.5263	27.5999	78.0592	110.218	120.248	14.6001	53.6604	77.1338	135.293	73.013	126.259	T0KZ48,Uncharacterized protein	-	PF00735,Septin	IPR030379,Septin-type guanine nucleotide-binding (G) domain;IPR027417,P-loop containing nucleoside triphosphate hydrolase;IPR016491,Septin	-	GO:0005525,molecular_function,GTP binding;GO:0000166,molecular_function,nucleotide binding	K16938,ko05100,Bacterial invasion of epithelial cells
CGMCC3_g7449	35.5699	32.8508	36.9117	0	84.4066	69.0653	50.3143	110.953	106.326	233.12	0	33.4698	L2GIU2,Guanylate kinase	XP_007272633.1,guanylate kinase	PF00625,uanylate kinase	IPR008145,Guanylate kinase/L-type calcium channel beta subunit;IPR027417,P-loop containing nucleoside triphosphate hydrolase;IPR020590,Guanylate kinase, conserved site;IPR017665,Guanylate kinase;IPR008144,Guanylate kinase-like domain	-	GO:0016301,molecular_function,kinase activity;GO:0046037,biological_process,GMP metabolic process;GO:0004385,molecular_function,guanylate kinase activity;GO:0046710,biological_process,GDP metabolic process;GO:0006163,biological_process,purine nucleotide metabolic process;GO:0016310,biological_process,phosphorylation	K00942,ko00230,Purine metabolism;K00942,ko01100,Metabolic pathways
CGMCC3_g7118	2.11074	1.26056	1.94927	0	0	0	0	22.1907	0	0	0	0	L2FDR9,Uncharacterized protein	XP_007287074.1,hypothetical protein CGGC5_257	-	-	-	GO:0016021,cellular_component,integral component of membrane;GO:0016020,cellular_component,membrane	-
CGMCC3_g15636	5.14493	5.84519	5.50392	97.1404	102.87	0	81.7607	45.0748	32.3962	27.0586	34.0727	0	T0JSF1,Enolase-phosphatase E1	-	-	IPR027511,Enolase-phosphatase E1, eukaryotes;IPR023943,Enolase-phosphatase E1;IPR036412,HAD-like superfamily;IPR023214,HAD superfamily	-	GO:0008652,biological_process,cellular amino acid biosynthetic process;GO:0016787,molecular_function,hydrolase activity;GO:0005737,cellular_component,cytoplasm;GO:0019284,biological_process,L-methionine salvage from S-adenosylmethionine;GO:0046872,molecular_function,metal ion binding;GO:0019509,biological_process,L-methionine salvage from methylthioadenosine;GO:0009086,biological_process,methioni…	K09880,ko01100,Metabolic pathways;K09880,ko00270,Cysteine and methionine metabolism
CGMCC3_g7442	12.3503	14.363	13.62	47.9168	12.3014	40.2623	43.9968	32.3406	23.2439	29.1213	55.0053	68.2903	L2GIF8,Ubiquitin-like activating enzyme	XP_007272627.1,ubiquitin-like activating enzyme	PF00899,ThiF family;PF10585,Ubiquitin-activating enzyme active site;PF14732,Ubiquitin/SUMO-activating enzyme ubiquitin-like domain	IPR035985,Ubiquitin-activating enzyme;IPR033127,Ubiquitin-activating enzyme E1, Cys active site;IPR000594,THIF-type NAD/FAD binding fold;IPR023318,Ubiquitin activating enzyme, alpha domain superfamily;IPR019572,Ubiquitin-activating enzyme, catalytic cysteine domain;IPR028077,Ubiquitin/SUMO-activating enzyme ubiquitin-like domain;IPR030661,SUMO-activating enzyme subunit Uba2	-	GO:0016925,biological_process,protein sumoylation;GO:0019948,molecular_function,SUMO activating enzyme activity;GO:0016881,molecular_function,acid-amino acid ligase activity;GO:0046872,molecular_function,metal ion binding;GO:0008641,molecular_function,ubiquitin-like modifier activating enzyme activity;GO:0000166,molecular_function,nucleotide binding;GO:0005524,molecular_function,ATP binding	K10685,ko04120,Ubiquitin mediated proteolysis
CGMCC3_g7443	10.2597	9.64073	9.98988	31.7625	89.6963	73.3937	26.7337	39.3023	28.2473	17.695	44.5638	35.5673	L2GIT6,Uncharacterized protein	XP_007272628.1,hypothetical protein CGGC5_2583	PF10343,Potential Queuosine, Q, salvage protein family	IPR019438,Queuosine salvage protein family	-	GO:0006400,biological_process,tRNA modification;GO:0101030,biological_process,tRNA-guanine transglycosylation	-
CGMCC3_g7440	6.8599	7.98385	7.43669	40.196	42.5671	0	50.748	49.7377	53.6213	44.7866	28.1981	22.5055	T0LL45,PAP2 superfamily protein	-	PF01569,PAP2 superfamily	IPR036938,Phosphatidic acid phosphatase type 2/haloperoxidase superfamily;IPR000326,Phosphatidic acid phosphatase type 2/haloperoxidase	-	GO:0016021,cellular_component,integral component of membrane;GO:0016020,cellular_component,membrane	K23451,ko00600,Sphingolipid metabolism
CGMCC3_g7117	0.353489	0.431811	0.273487	0	0	0	0	0	0	0	0	0	T0KGE4,Uncharacterized protein	-	-	-	-	GO:0016021,cellular_component,integral component of membrane;GO:0016020,cellular_component,membrane	-
CGMCC3_g7110	22.8906	24.1445	22.1982	12.3614	8.72708	42.8454	20.8087	53.5353	43.9736	68.8659	52.0304	55.3689	T0LAS7,Uncharacterized protein	-	PF10374,Telomerase activating protein Est1;PF10373,st1 DNA/RNA binding domain	IPR018834,DNA/RNA-binding domain, Est1-type;IPR019458,Telomerase activating protein Est1;IPR011990,Tetratricopeptide-like helical domain superfamily	-	-	-
CGMCC3_g7447	6.12079	7.80612	7.25007	44.1547	0	0	0	54.6361	0	49.1974	0	0	L2GHN8,Meiotic recombination protein ski8	XP_007272631.1,meiotic recombination protein ski8	PF01783,Ribosomal L32p protein family	IPR002677,Ribosomal protein L32p;IPR011332,Zinc-binding ribosomal protein	-	GO:0015934,cellular_component,large ribosomal subunit;GO:0006412,biological_process,translation;GO:0003735,molecular_function,structural constituent of ribosome	K02911,ko03010,Ribosome
CGMCC3_g7444	52.7326	54.8521	61.3432	118.947	125.964	206.139	250.288	73.5915	92.5605	99.3988	146.026	199.794	L2GHR3,DNA polymerase delta subunit 4	XP_007272629.1,DNA polymerase delta subunit 4	PF04081,NA polymerase delta, subunit 4	IPR007218,DNA polymerase delta, subunit 4	-	GO:0006260,biological_process,DNA replication;GO:0005634,cellular_component,nucleus	K03505,ko03430,Mismatch repair;K03505,ko03030,DNA replication;K03505,ko03440,Homologous recombination;K03505,ko03420,Nucleotide excision repair;K03505,ko03410,Base excision repair
CGMCC3_g7113	108.295	103.19	107.616	186.51	559.616	323.226	313.961	288.479	290.27	155.857	65.4196	156.639	T0LXW6,Uncharacterized protein	-	PF13233,Complex1_LYR-like	IPR016488,NADH dehydrogenase [ubiquinone] (complex I), alpha subcomplex, subunit 6	-	-	K03950,ko00190,Oxidative phosphorylation;K03950,ko04932,Non-alcoholic fatty liver disease (NAFLD);K03950,ko04723,Retrograde endocannabinoid signaling;K03950,ko04714,Thermogenesis;K03950,ko01100,Metabolic pathways;K03950,ko05010,Alzheimer disease;K03950,ko05012,Parkinson disease;K03950,ko05016,Huntington disease
CGMCC3_g16424	0	0	0	0	2.63686	0	3.14363	0	1.66081	2.08076	0	6.27357	L2FCH8,Uncharacterized protein	XP_007287191.1,hypothetical protein CGGC5_14593	PF12359,Protein of unknown function (DUF3645);PF12340,Protein of unknown function (DUF3638)	IPR022099,Protein of unknown function DUF3638;IPR022105,Protein of unknown function DUF3645	-	-	-
CGMCC3_g14453	0	0.119371	0	0	19.7828	32.3744	0	17.3365	0	0	19.6573	0	L2FKP0,FAD binding domain-containing protein	XP_007283981.1,FAD binding domain-containing protein	PF01494,AD binding domain	IPR036188,FAD/NAD(P)-binding domain superfamily;IPR002938,FAD-binding domain	-	GO:0071949,molecular_function,FAD binding	-
CGMCC3_g7750	0.150933	0.368749	0	0	0	0	48.5707	0	0	0	40.4824	0	-	-	-	-	-	-	-
CGMCC3_g4611	189.742	178.796	188.907	334.824	87.5494	286.548	62.6252	30.6892	44.1139	41.4514	17.3988	41.6592	L2GF97,Histidine acid	XP_007274267.1,histidine acid	PF00328,Histidine phosphatase superfamily (branch 2)	IPR000560,Histidine phosphatase superfamily, clade-2;IPR029033,Histidine phosphatase superfamily;IPR016274,Histidine acid phosphatase, eukaryotic	-	GO:0016311,biological_process,dephosphorylation;GO:0016791,molecular_function,phosphatase activity	K01078,ko00730,Thiamine metabolism;K01078,ko01100,Metabolic pathways;K01078,ko00740,Riboflavin metabolism
CGMCC3_g15019	0.293158	0.334238	0.259211	11.2085	31.6525	0	18.8678	13.8692	19.9361	12.4886	15.7259	12.5512	L2G848,C2H2 transcription factor	XP_007276388.1,C2H2 transcription factor	PF00096,Zinc finger, C2H2 type	IPR013087,Zinc finger C2H2-type;IPR036236,Zinc finger C2H2 superfamily	-	GO:0003676,molecular_function,nucleic acid binding	-
CGMCC3_g15018	16.3977	16.8066	16.8694	35.7572	16.8295	55.0828	30.096	0	31.7999	13.2803	50.1684	100.101	L2G8E0,Vacuolar zn-iron permease	XP_007276389.1,vacuolar zn-iron permease	PF02535,ZIP Zinc transporter	IPR003689,Zinc/iron permease	-	GO:0055085,biological_process,transmembrane transport;GO:0030001,biological_process,metal ion transport;GO:0046873,molecular_function,metal ion transmembrane transporter activity;GO:0016021,cellular_component,integral component of membrane;GO:0016020,cellular_component,membrane	-
CGMCC3_g15549	0.237264	0.289834	0.20979	0	0	0	0	0	0	0	0	0	L2FU05,Carboxylic ester hydrolase	XP_007281290.1,feruloyl esterase b precursor	PF07519,Tannase and feruloyl esterase	IPR011118,Tannase/feruloyl esterase;IPR029058,Alpha/Beta hydrolase fold	-	GO:0016787,molecular_function,hydrolase activity	-
CGMCC3_g15548	0	0.102388	0	0	0	0	0	14.87	0	0	0	0	T0KPG9,Uncharacterized protein	-	-	-	-	-	-
CGMCC3_g4869	0.236345	0	0	0	0	0	0	0	0	0	0	50.5938	L2G500,Uncharacterized protein	XP_007277221.1,hypothetical protein CGGC5_6376	PF00240,Ubiquitin family	IPR000626,Ubiquitin domain;IPR029071,Ubiquitin-like domain superfamily	-	-	-
CGMCC3_g11069	19.0593	17.8614	17.2051	18.3092	12.9261	63.4606	25.684	22.6554	35.2796	37.4003	12.8442	34.1707	T0KP58,SAM domain-containing protein	-	PF14604,Variant SH3 domain;PF07647,SAM domain (Sterile alpha motif);PF00169,PH domain	IPR013761,Sterile alpha motif/pointed domain superfamily;IPR001849,Pleckstrin homology domain;IPR011993,PH-like domain superfamily;IPR036028,SH3-like domain superfamily;IPR001452,SH3 domain;IPR001660,Sterile alpha motif domain	-	-	-
CGMCC3_g48	1.85905	2.78571	2.86018	0	0	0	0	0	12.6424	15.8392	19.945	15.9186	L2FED5,Uncharacterized protein	XP_007286392.1,hypothetical protein CGGC5_2134	-	-	-	-	-
CGMCC3_g15543	64.5246	70.3793	76.0706	21.1943	119.704	97.9472	35.6774	52.4506	94.2434	82.6516	237.889	118.666	T0M1R9,Uncharacterized protein	-	-	IPR000816,Peptidase C15, pyroglutamyl peptidase I;IPR036440,Peptidase C15, pyroglutamyl peptidase I-like superfamily;IPR016125,Peptidase C15, pyroglutamyl peptidase I-like	-	GO:0006508,biological_process,proteolysis;GO:0016920,molecular_function,pyroglutamyl-peptidase activity;GO:0005829,cellular_component,cytosol	-
CGMCC3_g11065	43.4416	42.6257	42.3069	84.2258	23.7851	38.9241	85.0689	0	29.9618	18.7689	47.2685	18.863	T0M951,Uncharacterized protein	-	PF07819,PGAP1-like protein;PF05057,Putative serine esterase (DUF676)	IPR012908,GPI inositol-deacylase PGAP1-like;IPR029058,Alpha/Beta hydrolase fold	-	GO:0016788,molecular_function,hydrolase activity, acting on ester bonds	K01046,ko01100,Metabolic pathways;K01046,ko00561,Glycerolipid metabolism
CGMCC3_g15013	125.537	133.748	124.652	24.9078	0	230.218	41.9285	92.4611	55.3781	55.5047	69.8927	83.6744	L2G8E5,Galactoside O-acetyltransferase	XP_007276394.1,galactoside O-acetyltransferase	PF00132,Bacterial transferase hexapeptide (six repeats);PF12464,Maltose acetyltransferase	IPR001451,Hexapeptide repeat;IPR011004,Trimeric LpxA-like superfamily;IPR018357,Hexapeptide transferase, conserved site;IPR024688,Maltose/galactoside acetyltransferase	-	GO:0016407,molecular_function,acetyltransferase activity;GO:0016740,molecular_function,transferase activity	-
CGMCC3_g4866	0.36081	0.183647	0.438666	0	0	0	174.165	181.366	61.3419	19.2132	0	0	L2G582,Inorganic pyrophosphatase	XP_007277224.1,inorganic pyrophosphatase	PF00719,Inorganic pyrophosphatase	IPR008162,Inorganic pyrophosphatase;IPR036649,Inorganic pyrophosphatase superfamily	-	GO:0005737,cellular_component,cytoplasm;GO:0006796,biological_process,phosphate-containing compound metabolic process;GO:0004427,molecular_function,inorganic diphosphatase activity;GO:0000287,molecular_function,magnesium ion binding	K01507,ko00190,Oxidative phosphorylation
CGMCC3_g15015	186.86	184.27	171.309	135.545	79.7446	78.3008	133.099	111.813	110.499	125.854	142.63	151.782	L2G7B6,O-acyltransferase	XP_007276392.1,diacylglycerol acyltransferase dgat2	PF03062,MBOAT, membrane-bound O-acyltransferase family	IPR004299,Membrane bound O-acyl transferase, MBOAT;IPR014371,Sterol O-acyltransferase, ACAT/DAG/ARE types;IPR027251,Diacylglycerol O-acyltransferase 1	-	GO:0016020,cellular_component,membrane;GO:0016740,molecular_function,transferase activity;GO:0005783,cellular_component,endoplasmic reticulum;GO:0004144,molecular_function,diacylglycerol O-acyltransferase activity;GO:0019432,biological_process,triglyceride biosynthetic process;GO:0008374,molecular_function,O-acyltransferase activity;GO:0005789,cellular_component,endoplasmic reticulum membrane;GO:…	K11155,ko00830,Retinol metabolism;K11155,ko01100,Metabolic pathways;K11155,ko04975,Fat digestion and absorption;K11155,ko00561,Glycerolipid metabolism
CGMCC3_g15546	0.364041	0.629993	0.48283	0	0	0	0	0	0	9.69262	0	0	L2FV87,C6 zinc finger domain-containing protein	XP_007281293.1,C6 zinc finger domain-containing protein	PF04082,ungal specific transcription factor domain	IPR007219,Transcription factor domain, fungi	-	GO:0003677,molecular_function,DNA binding;GO:0005634,cellular_component,nucleus;GO:0008270,molecular_function,zinc ion binding;GO:0006351,biological_process,transcription, DNA-templated	-
CGMCC3_g4863	0.0590861	0.0384948	0.0731418	0	19.1387	0	7.60564	11.1813	0	5.03415	6.33911	15.1782	L2G6V1,Protein kinase domain-containing protein	XP_007277225.1,protein kinase domain-containing protein	PF00069,Protein kinase domain	IPR011009,Protein kinase-like domain superfamily;IPR000719,Protein kinase domain	-	GO:0016301,molecular_function,kinase activity;GO:0006468,biological_process,protein phosphorylation;GO:0016310,biological_process,phosphorylation;GO:0004672,molecular_function,protein kinase activity;GO:0005524,molecular_function,ATP binding	-
CGMCC3_g7757	7.26167	6.15716	6.24978	20.1676	0	15.5337	101.847	128.934	86.6887	37.4513	37.7276	67.7502	T0KBQ0,Glycosyl hydrolase family 81	-	PF03639,lycosyl hydrolase family 81	IPR005200,Endo-1,3(4)-beta-glucanase	-	GO:0016787,molecular_function,hydrolase activity;GO:0052861,molecular_function,glucan endo-1,3-beta-glucanase activity, C-3 substituted reducing group	-
CGMCC3_g3439	312.888	329.079	295.19	87.4263	82.2964	134.677	85.8487	72.1196	90.7093	129.881	102.218	114.216	T0L1Y9,Uncharacterized protein	-	-	-	-	-	-
CGMCC3_g14033	5.21104	5.41553	6.60196	14.8684	0	34.3565	25.0288	0	13.2229	33.1329	20.8608	0	L2GAE6,Pol-like protein	XP_007275680.1,pol-like protein	PF00098,Zinc knuckle	IPR001878,Zinc finger, CCHC-type;IPR036875,Zinc finger, CCHC-type superfamily	-	GO:0003676,molecular_function,nucleic acid binding;GO:0008270,molecular_function,zinc ion binding	-
CGMCC3_g3746	66.4625	65.7407	70.101	132.464	62.3458	306.085	37.1639	0	39.2681	0	92.9256	74.166	L2FGE7,Short-chain dehydrogenase	XP_007285803.1,short-chain dehydrogenase	PF08659,KR domain;PF13561,noyl-(Acyl carrier protein) reductase;PF00106,short chain dehydrogenase	IPR036291,NAD(P)-binding domain superfamily;IPR002347,Short-chain dehydrogenase/reductase SDR	-	-	-
CGMCC3_g3438	22.3065	22.2106	23.2011	0	15.4984	0	18.477	0	14.6423	0	7.70005	12.2912	L2G004,GPI-anchored wall transfer protein	XP_007278917.1,gpi-anchored wall transfer protein	PF06423,WT1	IPR009447,GWT1	-	GO:0006506,biological_process,GPI anchor biosynthetic process;GO:0016740,molecular_function,transferase activity;GO:0005783,cellular_component,endoplasmic reticulum;GO:0016020,cellular_component,membrane;GO:0005789,cellular_component,endoplasmic reticulum membrane;GO:0016746,molecular_function,transferase activity, transferring acyl groups;GO:0016021,cellular_component,integral component of membr…	K05283,ko00563,Glycosylphosphatidylinositol (GPI)-anchor biosynthesis;K05283,ko01100,Metabolic pathways
CGMCC3_g10193	0	0.0491666	0	0	0	0	0	0	0	0	0	0	L2G0I3,Aldehyde dehydrogenase aldh	XP_007279084.1,aldehyde dehydrogenase aldh	PF00171,Aldehyde dehydrogenase family	IPR016163,Aldehyde dehydrogenase, C-terminal;IPR029510,Aldehyde dehydrogenase, glutamic acid active site;IPR016161,Aldehyde/histidinol dehydrogenase;IPR016162,Aldehyde dehydrogenase, N-terminal;IPR015590,Aldehyde dehydrogenase domain	-	GO:0016620,molecular_function,oxidoreductase activity, acting on the aldehyde or oxo group of donors, NAD or NADP as acceptor;GO:0055114,biological_process,oxidation-reduction process;GO:0016491,molecular_function,oxidoreductase activity;GO:0008152,biological_process,metabolic process	K00129,ko00982,Drug metabolism - cytochrome P450;K00129,ko00980,Metabolism of xenobiotics by cytochrome P450;K00129,ko01110,Biosynthesis of secondary metabolites;K00129,ko05204,Chemical carcinogenesis;K00129,ko00350,Tyrosine metabolism;K00129,ko00410,beta-Alanine metabolism;K00129,ko00340,Histidine metabolism;K00129,ko01100,Metabolic pathways;K00129,ko01120,Microbial metabolism in diverse environ…
CGMCC3_g10192	0.0418223	0.170296	0.0739588	0	0	0	0	0	0	0	0	0	L2G0Q3,C6 transcription factor	XP_007279085.1,C6 transcription factor	PF11951,ungal specific transcription factor domain	IPR021858,Fungal transcription factor	-	-	-
CGMCC3_g10197	2.10499	1.57601	1.32088	0	0	0	0	32.1246	23.0886	0	18.2126	0	L2G0P8,Oxidoreductase	XP_007279080.1,oxidoreductase	PF00070,Pyridine nucleotide-disulphide oxidoreductase;PF13434,L-lysine 6-monooxygenase (NADPH-requiring);PF07992,Pyridine nucleotide-disulphide oxidoreductase	IPR023753,FAD/NAD(P)-binding domain;IPR036188,FAD/NAD(P)-binding domain superfamily	-	GO:0055114,biological_process,oxidation-reduction process;GO:0016491,molecular_function,oxidoreductase activity	-
CGMCC3_g10196	13.6692	14.8883	14.3245	0	30.3677	0	0	0	0	0	0	0	L2FZW2,GNAT family	XP_007279081.1,GNAT family	PF00583,Acetyltransferase (GNAT) family	IPR016181,Acyl-CoA N-acyltransferase;IPR000182,GNAT domain	-	GO:0008080,molecular_function,N-acetyltransferase activity	-
CGMCC3_g10195	0	0	0.048573	0	0	48.5324	0	0	0	0	0	0	L2G1J2,Proline permease	XP_007279082.1,proline permease	PF00324,Amino acid permease	IPR004840,Amino acid permease, conserved site;IPR002293,Amino acid/polyamine transporter I;IPR004841,Amino acid permease/ SLC12A domain	-	GO:0055085,biological_process,transmembrane transport;GO:0022857,molecular_function,transmembrane transporter activity;GO:0016020,cellular_component,membrane;GO:0016021,cellular_component,integral component of membrane;GO:0006865,biological_process,amino acid transport	-
CGMCC3_g10199	7.07424	8.15635	7.22393	36.7492	20.7557	16.9833	74.2341	9.09453	26.1457	16.3784	10.312	32.9211	L2G1I1,Casein kinase II subunit beta	XP_007279077.1,fungal specific transcription factor domain-containing protein	PF04082,ungal specific transcription factor domain;PF00172,ungal Zn(2)-Cys(6) binuclear cluster domain	IPR007219,Transcription factor domain, fungi;IPR001138,Zn(2)-C6 fungal-type DNA-binding domain;IPR036864,Zn(2)-C6 fungal-type DNA-binding domain superfamily;IPR000704,Casein kinase II, regulatory subunit	-	GO:0003677,molecular_function,DNA binding;GO:0019887,molecular_function,protein kinase regulator activity;GO:0000981,molecular_function,RNA polymerase II transcription factor activity, sequence-specific DNA binding;GO:0006357,biological_process,regulation of transcription by RNA polymerase II;GO:0046872,molecular_function,metal ion binding;GO:0006355,biological_process,regulation of transcription…	-
CGMCC3_g10198	10.4771	12.0306	11.8578	0	0	0	0	0	0	0	28.1012	22.4282	L2FZK2,Phb depolymerase family esterase	XP_007279078.1,phb depolymerase family esterase	PF00326,Prolyl oligopeptidase family;PF10503,sterase PHB depolymerase	IPR010126,Esterase, PHB depolymerase;IPR029058,Alpha/Beta hydrolase fold	-	GO:0016787,molecular_function,hydrolase activity;GO:0005576,cellular_component,extracellular region	-
CGMCC3_g3435	61.2562	61.8778	63.2313	15.2577	21.5436	70.5117	51.368	0	27.1382	17.0001	21.4069	17.0854	T0M8Y8,SPRY domain-containing protein	-	PF00622,SPRY domain	IPR035780,Ssh4-like, SPRY domain;IPR013320,Concanavalin A-like lectin/glucanase domain superfamily;IPR003877,SPRY domain	-	-	-
CGMCC3_g6114	0	0	0.0361367	0	0	0	0	19.335	0	0	0	0	L2FU25,Mandelate racemase muconate lactonizing protein	XP_007281281.1,mandelate racemase muconate lactonizing protein	PF13378,nolase C-terminal domain-like;PF02746,Mandelate racemase / muconate lactonizing enzyme, N-terminal domain	IPR029065,Enolase C-terminal domain-like;IPR029017,Enolase-like, N-terminal;IPR034390,Enolase-like superfamily;IPR013341,Mandelate racemase/muconate lactonizing enzyme, N-terminal domain;IPR036849,Enolase-like, C-terminal domain superfamily;IPR013342,Mandelate racemase/muconate lactonizing enzyme, C-terminal	-	GO:0046872,molecular_function,metal ion binding	-
CGMCC3_g8146	5.43592	5.73144	5.64237	0	14.1768	23.2002	33.8029	12.4237	26.7875	11.187	14.0869	0	L2FKK3,Translation regulator	XP_007284224.1,translation regulator	PF13041,PPR repeat family	IPR002885,Pentatricopeptide repeat;IPR011990,Tetratricopeptide-like helical domain superfamily	-	-	-
CGMCC3_g17292	0	0	0	0	0	0	0	18.9789	0	0	0	17.1753	L2FZF1,Uncharacterized protein	XP_007279449.1,hypothetical protein CGGC5_8391	PF01636,Phosphotransferase enzyme family	IPR011009,Protein kinase-like domain superfamily;IPR002575,Aminoglycoside phosphotransferase	-	-	-
CGMCC3_g6112	0	0	0	0	0	0	0	0	0	24.5987	0	0	L2FTI7,Cytochrome p450	XP_007281283.1,cytochrome p450	PF00067,Cytochrome P450	IPR036396,Cytochrome P450 superfamily;IPR002403,Cytochrome P450, E-class, group IV;IPR001128,Cytochrome P450;IPR017972,Cytochrome P450, conserved site	-	GO:0016705,molecular_function,oxidoreductase activity, acting on paired donors, with incorporation or reduction of molecular oxygen;GO:0046872,molecular_function,metal ion binding;GO:0004497,molecular_function,monooxygenase activity;GO:0016491,molecular_function,oxidoreductase activity;GO:0005506,molecular_function,iron ion binding;GO:0055114,biological_process,oxidation-reduction process;GO:0020…	-
CGMCC3_g6111	0.547229	0.445651	0.345615	0	0	0	0	0	0	0	0	0	L2FVA4,Uncharacterized protein	XP_007281284.1,hypothetical protein CGGC5_9918	-	-	-	-	-
CGMCC3_g4627	0	0	0.345615	0	0	0	0	0	0	0	0	0	T0LKW0,Uncharacterized protein	-	-	-	-	-	-
CGMCC3_g6531	2.56136	2.29899	2.80051	21.0602	7.43418	12.166	17.7259	0	14.0471	0	14.7741	11.7915	L2GE49,Wsc domain containing protein	XP_007274052.1,wsc domain containing protein	PF00141,Peroxidase;PF01822,WSC domain	IPR002889,Carbohydrate-binding WSC;IPR010255,Haem peroxidase;IPR002016,Haem peroxidase, plant/fungal/bacterial	-	GO:0098869,biological_process,cellular oxidant detoxification;GO:0055114,biological_process,oxidation-reduction process;GO:0020037,molecular_function,heme binding;GO:0004601,molecular_function,peroxidase activity;GO:0006979,biological_process,response to oxidative stress	-
CGMCC3_g6799	18.846	20.2021	20.4316	29.0936	0	112.044	32.6499	35.9998	43.123	70.2352	27.2128	27.1489	L2FU31,Cop9 signalosome subunit 1	XP_007281056.1,cop9 signalosome subunit 1	PF01399,PCI domain;PF10602,26S proteasome subunit RPN7	IPR033008,COP9 signalosome complex subunit 1;IPR019585,26S proteasome regulatory subunit Rpn7/COP9 signalosome complex subunit 1;IPR000717,Proteasome component (PCI) domain;IPR036390,Winged helix DNA-binding domain superfamily	-	GO:0008180,cellular_component,COP9 signalosome;GO:0000338,biological_process,protein deneddylation	-
CGMCC3_g6798	12.9738	12.1504	10.8979	124.009	0	0	0	0	0	138.171	0	0	-	-	-	-	-	-	-
CGMCC3_g3369	0.103002	0.195725	0.182149	13.1271	18.5352	0	0	0	0	0	0	14.6996	T0K2L4,Endo-beta-1	-	PF00150,Cellulase (glycosyl hydrolase family 5)	IPR017853,Glycoside hydrolase superfamily;IPR001547,Glycoside hydrolase, family 5	-	GO:0016798,molecular_function,hydrolase activity, acting on glycosyl bonds;GO:0005975,biological_process,carbohydrate metabolic process;GO:0004553,molecular_function,hydrolase activity, hydrolyzing O-glycosyl compounds;GO:0016787,molecular_function,hydrolase activity;GO:0008152,biological_process,metabolic process	-
CGMCC3_g6248	1.07673	0.784563	1.70366	0	0	0	72.9463	26.8103	0	36.2122	91.1983	72.7874	G2X501,Uncharacterized protein	XP_009653264.1,hypothetical protein VDAG_05233	-	-	-	-	-
CGMCC3_g6247	0.0565648	0.184261	0.0250074	0	0	0	0	13.3803	19.2334	0	0	0	A0A135RWR7,Uncharacterized protein	-	-	-	-	-	-
CGMCC3_g3366	0	0.030882	0.0335298	0	0	0	0	0	12.894	32.3087	0	0	L2FNZ1,Secreted pectate lyase	XP_007283179.1,secreted pectate lyase	PF14592,Chondroitinase B;PF13229,Right handed beta helix region	IPR011050,Pectin lyase fold/virulence factor;IPR006626,Parallel beta-helix repeat;IPR012334,Pectin lyase fold	-	GO:0016829,molecular_function,lyase activity	-
CGMCC3_g6245	0	0	0	0	0	0	0	0	12.767	0	0	0	A0A1G4AM17,Uncharacterized protein	-	-	-	-	-	-
CGMCC3_g6796	219.99	227.101	258.038	251.225	165.539	0	56.3867	103.62	74.474	74.6443	70.4953	206.301	L2G7T2,Uncharacterized protein	XP_007276183.1,hypothetical protein CGGC5_5422	PF14087,omain of unknown function (DUF4267)	IPR025363,Protein of unknown function DUF4267	-	GO:0016021,cellular_component,integral component of membrane;GO:0016020,cellular_component,membrane	-
CGMCC3_g6242	1.44724	1.88576	1.10903	0	0	0	0	0	0	0	0	0	-	-	-	-	-	-	-
CGMCC3_g14944	19.7943	22.0205	21.1923	55.4033	101.697	166.426	55.9579	82.2657	49.2718	86.4228	108.825	24.816	L2FFS3,Cytochrome p450 family protein	XP_007286354.1,cytochrome p450 family protein	PF00067,Cytochrome P450	IPR036396,Cytochrome P450 superfamily;IPR002401,Cytochrome P450, E-class, group I;IPR001128,Cytochrome P450;IPR017972,Cytochrome P450, conserved site	-	GO:0016705,molecular_function,oxidoreductase activity, acting on paired donors, with incorporation or reduction of molecular oxygen;GO:0016020,cellular_component,membrane;GO:0046872,molecular_function,metal ion binding;GO:0004497,molecular_function,monooxygenase activity;GO:0016491,molecular_function,oxidoreductase activity;GO:0005506,molecular_function,iron ion binding;GO:0055114,biological_proc…	-
CGMCC3_g14945	0.113763	0.092646	0	0	0	0	0	0	0	0	30.5129	0	L2FE11,Uncharacterized protein	XP_007286353.1,hypothetical protein CGGC5_14020	-	-	-	-	-
CGMCC3_g14947	0	0	0	0	0	0	0	12.7195	0	0	0	0	L2FEH9,Carboxylesterase family protein	XP_007286351.1,carboxylesterase family protein	PF00135,Carboxylesterase family	IPR029058,Alpha/Beta hydrolase fold;IPR002018,Carboxylesterase, type B	-	-	-
CGMCC3_g14941	0	0.293257	0	0	0	0	0	0	0	0	0	0	L2FEI4,Trichothecene c-15 hydroxylase	XP_007286356.1,trichothecene c-15 hydroxylase	PF00067,Cytochrome P450	IPR036396,Cytochrome P450 superfamily;IPR001128,Cytochrome P450	-	GO:0016705,molecular_function,oxidoreductase activity, acting on paired donors, with incorporation or reduction of molecular oxygen;GO:0055114,biological_process,oxidation-reduction process;GO:0020037,molecular_function,heme binding;GO:0005506,molecular_function,iron ion binding	-
CGMCC3_g14942	0.241015	0.0490694	0	0	0	0	0	0	0	0	0	0	L2FEI4,Trichothecene c-15 hydroxylase	XP_007286356.1,trichothecene c-15 hydroxylase	PF00067,Cytochrome P450	IPR036396,Cytochrome P450 superfamily;IPR001128,Cytochrome P450	-	GO:0016705,molecular_function,oxidoreductase activity, acting on paired donors, with incorporation or reduction of molecular oxygen;GO:0055114,biological_process,oxidation-reduction process;GO:0020037,molecular_function,heme binding;GO:0005506,molecular_function,iron ion binding	-
CGMCC3_g14943	0.145183	0.118234	0.0962785	0	0	0	0	34.3427	12.3414	77.3102	0	0	L2FDY3,Beta-1,6-galactanase	XP_007286355.1,beta-1,6-galactanase	PF00150,Cellulase (glycosyl hydrolase family 5)	IPR017853,Glycoside hydrolase superfamily;IPR001547,Glycoside hydrolase, family 5	-	GO:0004553,molecular_function,hydrolase activity, hydrolyzing O-glycosyl compounds;GO:0005975,biological_process,carbohydrate metabolic process;GO:0016798,molecular_function,hydrolase activity, acting on glycosyl bonds;GO:0016787,molecular_function,hydrolase activity;GO:0008152,biological_process,metabolic process	-
CGMCC3_g14948	0	0.049958	0	11.7272	16.5586	0	19.741	0	31.2881	26.133	0	0	L2FDX6,Peptide hydrolase	XP_007286350.1,aminopeptidase y	PF04389,Peptidase family M28;PF02225,PA domain	IPR007484,Peptidase M28;IPR003137,PA domain	-	GO:0006508,biological_process,proteolysis;GO:0004177,molecular_function,aminopeptidase activity;GO:0016787,molecular_function,hydrolase activity;GO:0008233,molecular_function,peptidase activity;GO:0046872,molecular_function,metal ion binding	-
CGMCC3_g14949	0	0.261359	0	0	0	0	0	0	0	0	0	0	L2FFR9,Succinate semialdehyde dehydrogenase	XP_007286349.1,succinate semialdehyde dehydrogenase	PF00171,Aldehyde dehydrogenase family	IPR016163,Aldehyde dehydrogenase, C-terminal;IPR016161,Aldehyde/histidinol dehydrogenase;IPR016162,Aldehyde dehydrogenase, N-terminal;IPR015590,Aldehyde dehydrogenase domain	-	GO:0016620,molecular_function,oxidoreductase activity, acting on the aldehyde or oxo group of donors, NAD or NADP as acceptor;GO:0055114,biological_process,oxidation-reduction process;GO:0016491,molecular_function,oxidoreductase activity;GO:0008152,biological_process,metabolic process	K00135,ko00760,Nicotinate and nicotinamide metabolism;K00135,ko00310,Lysine degradation;K00135,ko00350,Tyrosine metabolism;K00135,ko00650,Butanoate metabolism;K00135,ko01120,Microbial metabolism in diverse environments;K00135,ko01100,Metabolic pathways;K00135,ko00250,Alanine, aspartate and glutamate metabolism
CGMCC3_g14265	0	0.0502614	0	0	0	0	39.7218	0	0	26.2917	33.1071	0	T0JWA1,Uncharacterized protein	-	-	-	-	-	-
CGMCC3_g4341	0.353929	0.576464	0.178826	0	0	0	0	0	0	0	0	0	L2FE77,MFS multidrug transporter	XP_007286462.1,MFS multidrug transporter	-	IPR036259,MFS transporter superfamily;IPR020846,Major facilitator superfamily domain;IPR011701,Major facilitator superfamily	-	GO:0055085,biological_process,transmembrane transport;GO:0016021,cellular_component,integral component of membrane;GO:0016020,cellular_component,membrane	-
CGMCC3_g16599	0	0	0.111859	0	0	0	122.132	0	0	0	0	0	L2G1F0,Uncharacterized protein	XP_007278767.1,hypothetical protein CGGC5_7732	-	-	-	-	-
CGMCC3_g2120	0.256745	0.653398	0.851305	0	0	0	0	0	0	0	0	0	L2GEA7,Uncharacterized protein	XP_007274372.1,hypothetical protein CGGC5_3868	-	-	-	-	-
CGMCC3_g10219	12.0992	12.2468	12.3982	52.5083	44.4845	72.7986	53.0339	32.4863	44.3623	35.103	36.8354	70.5579	L2G1E1,Snf2 family helicase	XP_007279057.1,snf2 family helicase	PF00271,Helicase conserved C-terminal domain;PF00176,SNF2 family N-terminal domain	IPR001650,Helicase, C-terminal;IPR038718,SNF2-like, N-terminal domain superfamily;IPR000330,SNF2-related, N-terminal domain;IPR014001,Helicase superfamily 1/2, ATP-binding domain;IPR027417,P-loop containing nucleoside triphosphate hydrolase	-	GO:0004386,molecular_function,helicase activity;GO:0005524,molecular_function,ATP binding	-
CGMCC3_g16595	0	0	0.4493	0	0	0	0	0	0	0	0	0	-	-	-	-	-	-	-
CGMCC3_g16594	0.735646	0.732226	0.289094	0	0	0	0	0	0	0	0	0	L2G1M6,Integral membrane protein	XP_007278763.1,integral membrane protein	-	-	-	GO:0016021,cellular_component,integral component of membrane;GO:0016020,cellular_component,membrane	-
CGMCC3_g16597	52.5955	57.9346	51.7728	256.808	63.0624	309.603	112.773	41.4481	129.088	136.848	78.3281	87.5215	L2G2F9,Solid-state culture specific	XP_007278765.1,solid-state culture specific	-	-	-	-	-
CGMCC3_g16596	0.205309	0.0835997	0.0680757	9.81216	0	0	0	0	0	0	0	0	L2G0S8,Choline dehydrogenase	XP_007278764.1,choline dehydrogenase	PF00732,MC oxidoreductase;PF05199,MC oxidoreductase	IPR012132,Glucose-methanol-choline oxidoreductase;IPR036188,FAD/NAD(P)-binding domain superfamily;IPR000172,Glucose-methanol-choline oxidoreductase, N-terminal;IPR007867,Glucose-methanol-choline oxidoreductase, C-terminal	-	GO:0055114,biological_process,oxidation-reduction process;GO:0050660,molecular_function,flavin adenine dinucleotide binding;GO:0016614,molecular_function,oxidoreductase activity, acting on CH-OH group of donors	-
CGMCC3_g16591	0.178295	0.0967997	0.0525497	0	0	0	0	0	0	0	15.9404	0	L2G2F5,Hexose carrier protein	XP_007278760.1,hexose carrier protein	PF00083,Sugar (and other) transporter	IPR036259,MFS transporter superfamily;IPR003663,Sugar/inositol transporter;IPR020846,Major facilitator superfamily domain;IPR005829,Sugar transporter, conserved site;IPR005828,Major facilitator, sugar transporter-like	-	GO:0055085,biological_process,transmembrane transport;GO:0022857,molecular_function,transmembrane transporter activity;GO:0005215,molecular_function,transporter activity;GO:0016021,cellular_component,integral component of membrane;GO:0016020,cellular_component,membrane	-
CGMCC3_g16590	0.677521	0.896607	0.599067	16.1901	0	0	0	0	0	18.039	22.7151	18.1295	L2G0S3,Zinc-binding oxidoreductase	XP_007278759.1,zinc-binding oxidoreductase	PF00107,Zinc-binding dehydrogenase;PF08240,Alcohol dehydrogenase GroES-like domain	IPR013154,Alcohol dehydrogenase, N-terminal;IPR020843,Polyketide synthase, enoylreductase domain;IPR011032,GroES-like superfamily;IPR036291,NAD(P)-binding domain superfamily;IPR013149,Alcohol dehydrogenase, C-terminal	-	GO:0055114,biological_process,oxidation-reduction process;GO:0016491,molecular_function,oxidoreductase activity	-
CGMCC3_g16593	2.5571	3.68432	4.52199	37.6027	53.0945	86.8887	253.194	46.5288	33.4412	41.8971	52.7577	84.2143	L2G1E4,rRNA-processing protein fcf1	XP_007278762.1,rRNA-processing protein fcf1	PF04900,cf1	IPR006984,rRNA-processing protein Fcf1/Utp23;IPR029060,PIN-like domain superfamily	-	GO:0032040,cellular_component,small-subunit processome	K14566,ko03008,Ribosome biogenesis in eukaryotes
CGMCC3_g16592	0.0422278	0	0	0	0	0	0	0	0	0	0	0	L2G0G9,Lysophospholipase a	XP_007278761.1,lysophospholipase a	-	IPR036514,SGNH hydrolase superfamily	-	-	-
CGMCC3_g1215	264.675	281.846	285.696	1267.05	2206.5	1073.52	213.289	574.867	525.851	329.409	237.028	662.119	L2FLY2,Duf636 domain protein	XP_007283554.1,duf636 domain protein	PF04828,lutathione-dependent formaldehyde-activating enzyme	IPR006913,Glutathione-dependent formaldehyde-activating enzyme/centromere protein V;IPR011057,Mss4-like superfamily	-	GO:0016846,molecular_function,carbon-sulfur lyase activity;GO:0008152,biological_process,metabolic process	-
CGMCC3_g1214	0	0.0589765	0.0640332	0	0	0	0	0	12.3121	0	0	0	T0LAH6,Uncharacterized protein	-	PF00107,Zinc-binding dehydrogenase;PF08240,Alcohol dehydrogenase GroES-like domain	IPR013154,Alcohol dehydrogenase, N-terminal;IPR036291,NAD(P)-binding domain superfamily;IPR011032,GroES-like superfamily;IPR013149,Alcohol dehydrogenase, C-terminal;IPR002328,Alcohol dehydrogenase, zinc-type, conserved site	-	GO:0055114,biological_process,oxidation-reduction process;GO:0016491,molecular_function,oxidoreductase activity;GO:0008270,molecular_function,zinc ion binding;GO:0046872,molecular_function,metal ion binding	-
CGMCC3_g1217	0.422278	0.378283	0.336041	0	0	0	0	9.98887	14.3584	53.9672	11.3261	0	L2FM32,Fungal specific transcription factor	XP_007283552.1,fungal specific transcription factor	PF04082,ungal specific transcription factor domain;PF00172,ungal Zn(2)-Cys(6) binuclear cluster domain	IPR007219,Transcription factor domain, fungi;IPR001138,Zn(2)-C6 fungal-type DNA-binding domain;IPR036864,Zn(2)-C6 fungal-type DNA-binding domain superfamily	-	GO:0003677,molecular_function,DNA binding;GO:0000981,molecular_function,RNA polymerase II transcription factor activity, sequence-specific DNA binding;GO:0006357,biological_process,regulation of transcription by RNA polymerase II;GO:0006355,biological_process,regulation of transcription, DNA-templated;GO:0006351,biological_process,transcription, DNA-templated;GO:0005634,cellular_component,nucleus…	-
CGMCC3_g7350	0.358688	0	0	0	0	158.444	0	84.8466	0	76.4006	0	0	-	-	-	-	-	-	-
CGMCC3_g1211	0.191751	0	0	0	0	0	0	0	0	0	51.4305	0	-	-	-	-	-	-	-
CGMCC3_g1210	1.72946	1.71335	2.28591	6.81687	0	15.7517	11.4752	16.8701	12.1249	15.1908	19.1285	15.2669	L2FNV1,Ferric reductase transmembrane component 7	XP_007283558.1,ferric reductase transmembrane component 7	PF08030,erric reductase NAD binding domain;PF08022,AD-binding domain;PF01794,erric reductase like transmembrane component	IPR017927,Ferredoxin reductase-type FAD-binding domain;IPR017938,Riboflavin synthase-like beta-barrel;IPR013130,Ferric reductase transmembrane component-like domain;IPR013112,FAD-binding 8;IPR030155,Ferric/cupric reductase transmembrane component 7;IPR013121,Ferric reductase, NAD binding domain	-	GO:0055114,biological_process,oxidation-reduction process;GO:0016491,molecular_function,oxidoreductase activity;GO:0000293,molecular_function,ferric-chelate reductase activity;GO:0016021,cellular_component,integral component of membrane;GO:0016020,cellular_component,membrane	-
CGMCC3_g2098	9.51016	10.9339	11.0058	80.2077	37.7506	0	135.018	33.0824	0	0	0	29.9386	L2GD88,DNA replication factor a subunit ssb3	XP_007274353.1,DNA replication factor a subunit ssb3	PF08661,Replication factor A protein 3	IPR013970,Replication factor A protein 3;IPR012340,Nucleic acid-binding, OB-fold	-	GO:0006281,biological_process,DNA repair;GO:0006260,biological_process,DNA replication;GO:0003677,molecular_function,DNA binding;GO:0005634,cellular_component,nucleus;GO:0006310,biological_process,DNA recombination	K10740,ko03430,Mismatch repair;K10740,ko03030,DNA replication;K10740,ko03460,Fanconi anemia pathway;K10740,ko03440,Homologous recombination;K10740,ko03420,Nucleotide excision repair
CGMCC3_g2099	5.13756	7.33899	4.91499	0	0	0	0	39.8451	28.6375	0	0	0	L2GEY5,RhoGAP group protein	XP_007274354.1,RhoGAP group protein	-	-	-	-	-
CGMCC3_g2096	52.834	49.1956	49.1021	362.014	408.926	83.6506	152.349	223.974	177.072	141.175	126.979	141.883	L2GDV0,50s ribosomal protein l4	XP_007274351.1,50s ribosomal protein l4	PF00573,Ribosomal protein L4/L1 family	IPR023574,Ribosomal protein L4 domain superfamily;IPR002136,Ribosomal protein L4/L1e;IPR013005,50S ribosomal protein uL4	-	GO:0005840,cellular_component,ribosome;GO:0006412,biological_process,translation;GO:0003735,molecular_function,structural constituent of ribosome	K02926,ko03010,Ribosome
CGMCC3_g2097	109.992	100.059	111.282	118.521	127.973	161.097	70.4159	86.2675	68.2025	170.896	97.8164	171.753	L2GE91,Transcription factor atf21	XP_007274352.1,transcription factor atf21	PF00170,bZIP transcription factor	IPR002112,Transcription factor Jun;IPR004827,Basic-leucine zipper domain	-	GO:0006355,biological_process,regulation of transcription, DNA-templated;GO:0003700,molecular_function,DNA binding transcription factor activity;GO:0003677,molecular_function,DNA binding	K04450,ko04624,Toll and Imd signaling pathway;K04450,ko04927,Cortisol synthesis and secretion;K04450,ko04922,Glucagon signaling pathway;K04450,ko04714,Thermogenesis;K04450,ko05203,Viral carcinogenesis;K04450,ko04211,Longevity regulating pathway;K04450,ko05031,Amphetamine addiction;K04450,ko04926,Relaxin signaling pathway;K04450,ko04728,Dopaminergic synapse;K04450,ko04668,TNF signaling pathway;K04…
CGMCC3_g2094	1.47794	1.18419	1.09602	13.671	0	0	0	16.9163	16.2108	5.07745	12.7873	35.7203	L2GEX9,Gata transcription factor	XP_007274349.1,gata transcription factor	-	-	-	-	-
CGMCC3_g2095	4.57327	5.46241	5.06211	51.8082	18.2881	29.9283	0	0	34.5559	28.8625	27.2582	0	L2GD44,Ribosomal protein 35	XP_007274350.1,ribosomal protein 35	PF01161,Phosphatidylethanolamine-binding protein	IPR008914,Phosphatidylethanolamine-binding protein;IPR035810,Phosphatidylethanolamine-binding protein, eukaryotic;IPR036610,PEBP-like superfamily	-	GO:0005840,cellular_component,ribosome	-
CGMCC3_g2092	38.5589	50.0755	40.0972	293.87	414.94	339.523	82.4477	212.117	174.232	109.144	343.59	164.536	L2GE87,Small nuclear ribonucleoprotein sm d2	XP_007274347.1,small nuclear ribonucleoprotein sm d2	PF01423,LSM domain	IPR010920,LSM domain superfamily;IPR027248,Small nuclear ribonucleoprotein Sm D2;IPR001163,LSM domain, eukaryotic/archaea-type	-	GO:0030532,cellular_component,small nuclear ribonucleoprotein complex;GO:0008380,biological_process,RNA splicing;GO:0030529,,	K11096,ko03040,Spliceosome
CGMCC3_g1218	1.07354	1.34054	1.0336	0	6.43947	21.0763	15.3541	0	4.05586	25.4071	6.39863	5.10689	L2FMX7,Multidrug resistance protein 3	XP_007283551.1,multidrug resistance protein 3 (p glycoprotein 3)	PF00005,ABC transporter;PF00664,ABC transporter transmembrane region	IPR003439,ABC transporter-like;IPR027417,P-loop containing nucleoside triphosphate hydrolase;IPR011527,ABC transporter type 1, transmembrane domain;IPR036640,ABC transporter type 1, transmembrane domain superfamily;IPR003593,AAA+ ATPase domain;IPR017871,ABC transporter, conserved site	-	GO:0042626,molecular_function,ATPase activity, coupled to transmembrane movement of substances;GO:0055085,biological_process,transmembrane transport;GO:0016887,molecular_function,ATPase activity;GO:0016020,cellular_component,membrane;GO:0000166,molecular_function,nucleotide binding;GO:0005524,molecular_function,ATP binding;GO:0016021,cellular_component,integral component of membrane	K05658,ko04976,Bile secretion;K05658,ko05226,Gastric cancer;K05658,ko05206,MicroRNAs in cancer;K05658,ko02010,ABC transporters
CGMCC3_g2090	1.12187	0.698655	0.758558	0	17.8131	0	0	0	0	0	0	42.3806	L2GDU5,Dihydroxyacetone kinase	XP_007274346.1,dihydroxyacetone kinase	PF02733,ak1 domain;PF03663,lycosyl hydrolase family 76;PF02734,AK2 domain	IPR008928,Six-hairpin glycosidase superfamily;IPR004006,DhaK domain;IPR005198,Glycoside hydrolase, family 76;IPR004007,DhaL domain;IPR012734,Dihydroxyacetone kinase;IPR036117,DhaL domain superfamily	-	GO:0016301,molecular_function,kinase activity;GO:0003824,molecular_function,catalytic activity;GO:0006071,biological_process,glycerol metabolic process;GO:0005524,molecular_function,ATP binding;GO:0004371,molecular_function,glycerone kinase activity;GO:0016310,biological_process,phosphorylation	-
CGMCC3_g2091	7.73818	7.91927	8.18775	0	13.9249	22.7881	0	18.3045	13.1558	5.49412	27.6733	11.0433	T0LM08,Uncharacterized protein	-	PF02733,ak1 domain;PF02734,AK2 domain	IPR036117,DhaL domain superfamily;IPR004006,DhaK domain;IPR004007,DhaL domain;IPR012734,Dihydroxyacetone kinase	-	GO:0004371,molecular_function,glycerone kinase activity;GO:0005524,molecular_function,ATP binding;GO:0006071,biological_process,glycerol metabolic process;GO:0016310,biological_process,phosphorylation	K00863,ko00680,Methane metabolism;K00863,ko00561,Glycerolipid metabolism;K00863,ko01200,Carbon metabolism;K00863,ko04622,RIG-I-like receptor signaling pathway;K00863,ko01100,Metabolic pathways;K00863,ko01120,Microbial metabolism in diverse environments;K00863,ko00051,Fructose and mannose metabolism
CGMCC3_g11240	2.90242	2.78955	3.44489	0	14.116	0	0	0	0	22.2781	0	22.3897	L2FQP2,Pyruvate	XP_007282231.1,pyruvate	PF00205,Thiamine pyrophosphate enzyme, central domain;PF02776,Thiamine pyrophosphate enzyme, N-terminal TPP binding domain;PF02775,Thiamine pyrophosphate enzyme, C-terminal TPP binding domain	IPR012001,Thiamine pyrophosphate enzyme, N-terminal TPP-binding domain;IPR029035,DHS-like NAD/FAD-binding domain superfamily;IPR011766,Thiamine pyrophosphate enzyme, C-terminal TPP-binding;IPR012110,Thiamine pyrophosphate (TPP)-dependent enzyme;IPR029061,Thiamin diphosphate-binding fold;IPR012000,Thiamine pyrophosphate enzyme, central domain	-	GO:0030976,molecular_function,thiamine pyrophosphate binding;GO:0003824,molecular_function,catalytic activity;GO:0000287,molecular_function,magnesium ion binding;GO:0046872,molecular_function,metal ion binding;GO:0016831,molecular_function,carboxy-lyase activity	K01568,ko01130,Biosynthesis of antibiotics;K01568,ko01110,Biosynthesis of secondary metabolites;K01568,ko01100,Metabolic pathways;K01568,ko00010,Glycolysis / Gluconeogenesis
CGMCC3_g8014	2.67585	3.0376	3.87163	0	0	0	0	0	27.5712	34.5428	0	0	L2GHH6,Duf726 domain protein	XP_007273224.1,duf726 domain protein	PF02686,lu-tRNAGln amidotransferase C subunit	IPR003837,Glu-tRNAGln amidotransferase C subunit;IPR036113,Glu-tRNAGln amidotransferase superfamily, subunit C	-	GO:0006450,biological_process,regulation of translational fidelity	-
CGMCC3_g11242	1.85153	0.703659	0.763992	0	0	0	0	0	0	0	33.1071	0	T0M434,Uncharacterized protein	-	-	-	-	GO:0016021,cellular_component,integral component of membrane;GO:0016020,cellular_component,membrane	-
CGMCC3_g4616	20.0053	21.4142	24.7179	0	0	0	28.1126	0	0	0	46.8622	28.0513	L2GF92,Uncharacterized protein	XP_007274262.1,hypothetical protein CGGC5_3758	PF12311,Protein of unknown function (DUF3632)	IPR022085,Protein of unknown function DUF3632	-	-	-
CGMCC3_g11245	0.476382	0.581932	0	0	0	210.433	0	0	0	0	127.773	0	T0LYL5,Uncharacterized protein	-	-	-	-	-	-
CGMCC3_g11246	739.695	689.365	624.914	133.987	307.429	154.802	169.16	165.792	312.791	223.933	422.972	187.546	T0M5B2,Uncharacterized protein	-	-	-	-	GO:0016021,cellular_component,integral component of membrane;GO:0016020,cellular_component,membrane	-
CGMCC3_g8543	0	0	0.434806	0	0	0	0	0	0	0	0	0	T0K1X3,Uncharacterized protein	-	-	-	-	-	-
CGMCC3_g11248	1.24443	1.26679	2.47573	0	0	0	0	0	52.8917	0	0	0	-	-	-	-	-	-	-
CGMCC3_g11249	0.707206	0.959889	1.18115	0	0	0	0	0	0	33.4745	21.0759	0	L2FXR9,Protein kinase	XP_007280084.1,protein kinase	PF05839,Apc13p protein	IPR008401,Apc13p	-	GO:0016301,molecular_function,kinase activity;GO:0016310,biological_process,phosphorylation	-
CGMCC3_g6203	0.0651463	0.0530537	0.115205	0	0	0	0	0	0	0	17.4732	13.9457	T0KST9,Transmembrane amino acid transporter	-	PF01490,Transmembrane amino acid transporter protein	IPR013057,Amino acid transporter, transmembrane domain	-	GO:0016021,cellular_component,integral component of membrane;GO:0016020,cellular_component,membrane	-
CGMCC3_g8016	5.67227	7.75077	6.77567	10.4265	0	0	26.3272	51.6062	23.1815	34.8518	43.8861	0	L2GI76,DNA polymerase	XP_007273226.1,DNA polymerase	PF11799,impB/mucB/samB family C-terminal domain;PF00817,impB/mucB/samB family	IPR017961,DNA polymerase, Y-family, little finger domain;IPR001126,UmuC domain;IPR036775,DNA polymerase, Y-family, little finger domain superfamily	-	GO:0006281,biological_process,DNA repair;GO:0003684,molecular_function,damaged DNA binding	K03510,ko03460,Fanconi anemia pathway
CGMCC3_g3143	1.50436	1.14345	1.68487	0	0	0	0	0	0	21.362	0	0	L2G6L5,Acylthioesterase ii	XP_007277286.1,acylthioesterase ii	PF13622,Thioesterase-like superfamily	IPR003703,Acyl-CoA thioesterase;IPR029069,HotDog domain superfamily	-	GO:0006637,biological_process,acyl-CoA metabolic process;GO:0047617,molecular_function,acyl-CoA hydrolase activity	-
CGMCC3_g3142	0	0.0492641	0	0	16.3287	0	0	0	0	0	0	0	L2G4R7,Tol protein	XP_007277287.1,tol protein, partial	PF06985,Heterokaryon incompatibility protein (HET)	IPR010730,Heterokaryon incompatibility	-	-	-
CGMCC3_g3141	0.0467614	0.190407	0.165386	5.95953	0	0	0	0	0	0	8.3614	0	L2FHA2,Uncharacterized protein	XP_007285380.1,hypothetical protein CGGC5_13290	PF15979,lycosyl hydrolase family 115	IPR029018,Beta-hexosaminidase-like, domain 2;IPR031924,Glycosyl hydrolase family 115	-	-	-
CGMCC3_g3140	3.17588	2.50015	2.48051	0	0	0	0	0	8.99894	22.5488	0	22.6618	L2FHM7,WD repeat-containing	XP_007285381.1,WD repeat-containing	-	IPR035994,Nucleoside phosphorylase superfamily	-	GO:0003824,molecular_function,catalytic activity;GO:0009116,biological_process,nucleoside metabolic process	-
CGMCC3_g3147	0	0.349706	0	0	0	0	0	0	0	0	0	0	-	-	-	-	-	-	-
CGMCC3_g6426	6.75708	6.35349	7.4755	37.4417	35.2447	28.8388	63.0275	30.8864	44.3973	13.9059	17.5106	0	L2FMT7,Glucosamine 6-phosphate synthetase	XP_007283268.1,glucosamine 6-phosphate synthetase	PF13230,lutamine amidotransferases class-II	IPR026869,Putative glutamine amidotransferase type 2;IPR017932,Glutamine amidotransferase type 2 domain;IPR029055,Nucleophile aminohydrolases, N-terminal	-	GO:0006508,biological_process,proteolysis;GO:0005737,cellular_component,cytoplasm;GO:0036374,molecular_function,glutathione hydrolase activity;GO:0006751,biological_process,glutathione catabolic process;GO:0061672,cellular_component,glutathione hydrolase complex;GO:0008242,molecular_function,omega peptidase activity;GO:0008233,molecular_function,peptidase activity	-
CGMCC3_g3145	0.439515	0.301416	0.265898	0	0	0	0	0	0	0	0	0	L2G5U8,Hydrolase CocE/NonD family protein	XP_007277284.1,hydrolase CocE/NonD family protein	PF08530,X-Pro dipeptidyl-peptidase C-terminal non-catalytic domain;PF02129,X-Pro dipeptidyl-peptidase (S15 family)	IPR013736,Xaa-Pro dipeptidyl-peptidase, C-terminal;IPR008979,Galactose-binding-like domain superfamily;IPR000383,Xaa-Pro dipeptidyl-peptidase-like domain;IPR005674,CocE/Serine esterase;IPR029058,Alpha/Beta hydrolase fold	-	GO:0006508,biological_process,proteolysis;GO:0008239,molecular_function,dipeptidyl-peptidase activity;GO:0016787,molecular_function,hydrolase activity	-
CGMCC3_g3144	0	0	0.0494642	0	0	0	0	0	0	0	15.0045	0	L2G4Z1,Uncharacterized protein	XP_007277285.1,hypothetical protein CGGC5_6436	-	-	-	GO:0016021,cellular_component,integral component of membrane;GO:0016020,cellular_component,membrane	-
CGMCC3_g8546	0	0.0397903	0	0	0	0	0	0	0	0	0	0	L2FG95,Ankyrin-like protein	XP_007285724.1,ankyrin-like protein	PF00023,Ankyrin repeat	IPR020683,Ankyrin repeat-containing domain;IPR002110,Ankyrin repeat;IPR036770,Ankyrin repeat-containing domain superfamily	-	-	-
CGMCC3_g3149	0.635176	1.03455	1.12325	0	0	0	0	0	0	0	0	0	-	-	-	-	-	-	-
CGMCC3_g3148	1.39775	0.747008	0.463461	16.7004	0	0	0	0	0	0	23.4311	0	L2G4R3,Uncharacterized protein	XP_007277282.1,hypothetical protein CGGC5_6433	-	-	-	-	-
CGMCC3_g10212	21.9967	19.9133	20.8517	58.6754	55.2325	0	32.9238	24.2012	34.7878	87.1685	27.4411	21.9014	T0KJC7,Uncharacterized protein	-	PF08659,KR domain;PF13561,noyl-(Acyl carrier protein) reductase;PF00106,short chain dehydrogenase	IPR036291,NAD(P)-binding domain superfamily;IPR020904,Short-chain dehydrogenase/reductase, conserved site;IPR002347,Short-chain dehydrogenase/reductase SDR	-	GO:0055114,biological_process,oxidation-reduction process;GO:0016491,molecular_function,oxidoreductase activity	-
CGMCC3_g8011	0	0	0.770228	0	0	0	0	0	0	92.7722	0	0	-	-	-	-	-	-	-
CGMCC3_g11514	2.70462	0.600704	0.869613	0	0	0	0	0	0	0	0	0	-	-	-	-	-	-	-
CGMCC3_g5646	120.201	116.821	105.81	291.421	452.63	0	392.451	216.359	155.502	259.762	204.436	244.748	T0L2X0,Uncharacterized protein	-	PF00071,Ras family	IPR001806,Small GTPase superfamily;IPR005225,Small GTP-binding protein domain;IPR003578,Small GTPase superfamily, Rho type;IPR027417,P-loop containing nucleoside triphosphate hydrolase	-	GO:0005525,molecular_function,GTP binding;GO:0003924,molecular_function,GTPase activity;GO:0000166,molecular_function,nucleotide binding;GO:0007264,biological_process,small GTPase mediated signal transduction;GO:0005622,cellular_component,intracellular	K04392,ko04722,Neurotrophin signaling pathway;K04392,ko04361,Axon regeneration;K04392,ko04145,Phagosome;K04392,ko05170,Human immunodeficiency virus 1 infection;K04392,ko04520,Adherens junction;K04392,ko04670,Leukocyte transendothelial migration;K04392,ko04370,VEGF signaling pathway;K04392,ko04360,Axon guidance;K04392,ko04933,AGE-RAGE signaling pathway in diabetic complications;K04392,ko04015,Rap1…
CGMCC3_g8544	3.86289	3.98119	3.35769	20.8605	5.89094	19.2809	7.02311	5.16246	7.42074	4.64857	5.85358	14.0156	L2FFU6,Uncharacterized protein	XP_007285726.1,hypothetical protein CGGC5_13564	-	-	-	-	-
CGMCC3_g189	0.0482412	0	0	0	0	0	15.5242	0	8.20156	0	0	0	L2FZN7,MFS multidrug transporter	XP_007279327.1,MFS multidrug transporter	-	IPR036259,MFS transporter superfamily;IPR020846,Major facilitator superfamily domain;IPR011701,Major facilitator superfamily	-	GO:0055085,biological_process,transmembrane transport;GO:0016021,cellular_component,integral component of membrane;GO:0016020,cellular_component,membrane	-
CGMCC3_g188	0	0	0	0	0	0	0	0	0	0	0	23.8197	L2FZV5,Uncharacterized protein	XP_007279328.1,hypothetical protein CGGC5_8270	-	-	-	-	-
CGMCC3_g187	0	0	0	0	0	0	58.4005	0	0	0	0	0	L2FZ17,Uncharacterized protein	XP_007279329.1,hypothetical protein CGGC5_8271	-	-	-	-	-
CGMCC3_g185	0.451309	0.285862	0.665082	76.6898	54.1424	177.207	290.466	106.756	102.304	170.896	295.895	279.098	T0KXB4,Uncharacterized protein	-	-	-	-	-	-
CGMCC3_g8013	114.098	114.994	120.759	99.4611	112.35	45.965	133.942	147.685	141.526	66.492	223.275	111.376	T0KBC6,Alpha-soluble NSF attachment protein	-	PF14938,Soluble NSF attachment protein, SNAP	IPR011990,Tetratricopeptide-like helical domain superfamily;IPR000744,NSF attachment protein	-	GO:0005622,cellular_component,intracellular;GO:0006886,biological_process,intracellular protein transport	K15296,ko04138,Autophagy - yeast;K15296,ko04721,Synaptic vesicle cycle
CGMCC3_g183	117.984	122.702	137.762	25.297	114.301	116.907	238.469	106.427	121.486	231.125	291.038	209.622	T0LZ27,Amino acid permease	-	PF00324,Amino acid permease	IPR004840,Amino acid permease, conserved site;IPR002293,Amino acid/polyamine transporter I;IPR004841,Amino acid permease/ SLC12A domain	-	GO:0055085,biological_process,transmembrane transport;GO:0022857,molecular_function,transmembrane transporter activity;GO:0016020,cellular_component,membrane;GO:0016021,cellular_component,integral component of membrane;GO:0006865,biological_process,amino acid transport	-
CGMCC3_g181	32.3003	27.7801	29.4991	71.6609	67.4561	110.391	40.2102	29.5572	42.4868	53.23	33.5141	53.4968	T0MAR8,Pyrimidine 5'-nucleotidase	-	PF13419,Haloacid dehalogenase-like hydrolase	IPR023214,HAD superfamily;IPR010237,Pyrimidine 5-nucleotidase;IPR006439,HAD hydrolase, subfamily IA;IPR036412,HAD-like superfamily	-	GO:0016787,molecular_function,hydrolase activity;GO:0008152,biological_process,metabolic process	K18551,ko00760,Nicotinate and nicotinamide metabolism
CGMCC3_g180	0.996856	1.1865	1.20687	0	0	6.77452	9.8705	14.511	0	3.26663	8.22681	0	T0L0M5,Copper-translocating P-type ATPase	-	PF00122,1-E2 ATPase;PF00403,Heavy-metal-associated domain;PF00702,haloacid dehalogenase-like hydrolase	IPR023214,HAD superfamily;IPR036412,HAD-like superfamily;IPR023299,P-type ATPase, cytoplasmic domain N;IPR006121,Heavy metal-associated domain, HMA;IPR018303,P-type ATPase, phosphorylation site;IPR036163,Heavy metal-associated domain superfamily;IPR023298,P-type ATPase, transmembrane domain superfamily;IPR027256,P-type ATPase, subfamily IB;IPR008250,P-type ATPase, A domain superfamily;IPR001757,P…	-	GO:0019829,molecular_function,cation-transporting ATPase activity;GO:0016787,molecular_function,hydrolase activity;GO:0000166,molecular_function,nucleotide binding;GO:0046872,molecular_function,metal ion binding;GO:0006812,biological_process,cation transport;GO:0030001,biological_process,metal ion transport;GO:0016020,cellular_component,membrane;GO:0099132,biological_process,ATP hydrolysis couple…	-
CGMCC3_g16731	0.0842222	0	0	0	22.7338	0	54.206	0	0	0	0	36.0586	N4VHF3,Alpha beta hydrolase fold protein	-	PF07859,alpha/beta hydrolase fold;PF00135,Carboxylesterase family	IPR013094,Alpha/beta hydrolase fold-3;IPR029058,Alpha/Beta hydrolase fold	-	GO:0016787,molecular_function,hydrolase activity;GO:0008152,biological_process,metabolic process	-
CGMCC3_g16730	0	0	0.108702	0	0	0	0	58.161	10.4504	13.0929	32.9736	13.1585	A0A1Q8RYV6,Putative peptide transporter ptr2-like protein 1	-	-	IPR036259,MFS transporter superfamily;IPR018456,PTR2 family proton/oligopeptide symporter, conserved site;IPR000109,Proton-dependent oligopeptide transporter family	-	GO:0022857,molecular_function,transmembrane transporter activity;GO:0055085,biological_process,transmembrane transport;GO:0006857,biological_process,oligopeptide transport;GO:0016020,cellular_component,membrane;GO:0005215,molecular_function,transporter activity;GO:0016021,cellular_component,integral component of membrane	-
CGMCC3_g16045	6.66364	7.17368	7.32466	0	36.9595	60.4839	44.0626	75.5745	46.5574	19.4433	30.6042	78.1629	L2FCM7,L-serine dehydratase	XP_007286823.1,l-serine dehydratase	PF03315,Serine dehydratase beta chain;PF03313,Serine dehydratase alpha chain	IPR005131,Serine dehydratase beta chain;IPR005130,Serine dehydratase-like, alpha subunit;IPR029009,Allosteric substrate binding domain superfamily	-	GO:0006094,biological_process,gluconeogenesis;GO:0051539,molecular_function,4 iron, 4 sulfur cluster binding;GO:0003941,molecular_function,L-serine ammonia-lyase activity	-
CGMCC3_g11517	42.7717	43.0309	41.1126	36.5189	20.6257	33.7537	12.2948	9.03755	25.9819	24.4137	46.1134	8.1787	T0LPD9,CP2 transcription factor	-	PF04516,CP2 transcription factor	IPR007604,CP2 transcription factor	-	-	-
CGMCC3_g16734	0.0622213	0	0	0	0	0	0	0	0	0	0	0	L2GAT6,Cytochrome p450 monooxygenase	XP_007275182.1,cytochrome p450 monooxygenase	PF04082,ungal specific transcription factor domain;PF00067,Cytochrome P450	IPR007219,Transcription factor domain, fungi;IPR001128,Cytochrome P450;IPR002401,Cytochrome P450, E-class, group I;IPR036396,Cytochrome P450 superfamily;IPR017972,Cytochrome P450, conserved site	-	GO:0003677,molecular_function,DNA binding;GO:0016705,molecular_function,oxidoreductase activity, acting on paired donors, with incorporation or reduction of molecular oxygen;GO:0004497,molecular_function,monooxygenase activity;GO:0006351,biological_process,transcription, DNA-templated;GO:0005506,molecular_function,iron ion binding;GO:0055114,biological_process,oxidation-reduction process;GO:00200…	-
CGMCC3_g16737	7.46047	7.25026	7.95986	0	0	21.9702	16.0054	11.765	0	21.1878	13.3401	10.647	L2GBY2,Dihydroxy-acid dehydratase	XP_007275184.1,dihydroxy-acid dehydratase	PF00920,ehydratase family	IPR000581,Dihydroxy-acid/6-phosphogluconate dehydratase;IPR004404,Dihydroxy-acid dehydratase;IPR037237,IlvD/EDD, N-terminal domain;IPR020558,Dihydroxy-acid/6-phosphogluconate dehydratase, conserved site	-	GO:0004160,molecular_function,dihydroxy-acid dehydratase activity;GO:0003824,molecular_function,catalytic activity;GO:0008152,biological_process,metabolic process;GO:0009082,biological_process,branched-chain amino acid biosynthetic process	K01687,ko00290,Valine, leucine and isoleucine biosynthesis;K01687,ko00770,Pantothenate and CoA biosynthesis;K01687,ko01100,Metabolic pathways;K01687,ko01210,2-Oxocarboxylic acid metabolism;K01687,ko01230,Biosynthesis of amino acids;K01687,ko01130,Biosynthesis of antibiotics;K01687,ko01110,Biosynthesis of secondary metabolites
CGMCC3_g456	0	0.0186896	0.0202921	0	9.29203	0	3.69262	0	0	0	3.0777	0	L2FCJ6,Polyketide synthase	XP_007287036.1,polyketide synthase	PF13649,Methyltransferase domain;PF08659,KR domain;PF13602,Zinc-binding dehydrogenase;PF00106,short chain dehydrogenase;PF02801,Beta-ketoacyl synthase, C-terminal domain;PF16197,Ketoacyl-synthetase C-terminal extension;PF14765,Polyketide synthase dehydratase;PF13489,Methyltransferase domain;PF08242,Methyltransferase domain;PF13847,Methyltransferase domain;PF00698,Acyl transferase domain;PF00109,B…	IPR020843,Polyketide synthase, enoylreductase domain;IPR013217,Methyltransferase type 12;IPR016036,Malonyl-CoA ACP transacylase, ACP-binding;IPR013968,Polyketide synthase, ketoreductase domain;IPR032821,Ketoacyl-synthetase, C-terminal extension;IPR011032,GroES-like superfamily;IPR014043,Acyl transferase;IPR020841,Polyketide synthase, beta-ketoacyl synthase domain;IPR016039,Thiolase-like;IPR016035…	-	GO:0031177,molecular_function,phosphopantetheine binding;GO:0003824,molecular_function,catalytic activity;GO:0016740,molecular_function,transferase activity;GO:0016491,molecular_function,oxidoreductase activity;GO:0008152,biological_process,metabolic process;GO:0055114,biological_process,oxidation-reduction process;GO:0008270,molecular_function,zinc ion binding	-
CGMCC3_g8548	4.37334	4.63002	4.41934	0	0	0	0	0	21.2434	0	0	0	L2FHK3,Had-superfamily subfamily variant 1	XP_007285722.1,had-superfamily subfamily variant 1	PF13419,Haloacid dehalogenase-like hydrolase	IPR023214,HAD superfamily;IPR036412,HAD-like superfamily;IPR023198,Phosphoglycolate phosphatase-like, domain 2	-	-	-
CGMCC3_g16049	0.326662	0	0	0	176.349	72.1486	0	0	27.7682	0	87.6155	139.856	A0A161W940,Uncharacterized protein	-	-	-	-	-	-
CGMCC3_g16048	0	0.175347	0.152305	0	0	0	0	0	0	0	23.1001	0	L2FD41,Ww domain-containing oxidoreductase	XP_007286826.1,ww domain-containing oxidoreductase	PF13561,noyl-(Acyl carrier protein) reductase;PF01370,NAD dependent epimerase/dehydratase family;PF00106,short chain dehydrogenase	IPR036291,NAD(P)-binding domain superfamily;IPR002347,Short-chain dehydrogenase/reductase SDR	-	-	-
CGMCC3_g9040	0	0.0219727	0.0954265	0	0	0	0	0	9.17414	0	28.9467	11.5515	L2GFV1,Serine carboxypeptidase s28	XP_007273443.1,serine carboxypeptidase s28	PF05577,Serine carboxypeptidase S28	IPR008758,Peptidase S28;IPR029058,Alpha/Beta hydrolase fold	-	GO:0008236,molecular_function,serine-type peptidase activity;GO:0006508,biological_process,proteolysis;GO:0004180,molecular_function,carboxypeptidase activity	-
CGMCC3_g8147	0.189369	0.0771091	0.0837205	0	0	0	30.4698	22.3974	0	20.1679	0	60.8069	L2FKZ0,Cutinase	XP_007284225.1,cutinase	PF01083,Cutinase	IPR011150,Cutinase, monofunctional;IPR000675,Cutinase/acetylxylan esterase;IPR029058,Alpha/Beta hydrolase fold	-	GO:0052689,molecular_function,carboxylic ester hydrolase activity;GO:0016787,molecular_function,hydrolase activity;GO:0005576,cellular_component,extracellular region;GO:0008152,biological_process,metabolic process;GO:0050525,molecular_function,cutinase activity	-
CGMCC3_g9042	0.495747	0.672876	0.365284	0	0	0	0	0	0	0	0	0	T0KYS3,Integral membrane protein	-	-	-	-	GO:0016021,cellular_component,integral component of membrane;GO:0016020,cellular_component,membrane	-
CGMCC3_g9043	11.9969	12.1207	14.1968	17.2439	0	0	0	0	15.3355	19.2132	0	0	L2GFR3,Zinc-binding protein	XP_007273440.1,zinc-binding protein	PF00107,Zinc-binding dehydrogenase;PF08240,Alcohol dehydrogenase GroES-like domain;PF13602,Zinc-binding dehydrogenase	IPR013154,Alcohol dehydrogenase, N-terminal;IPR020843,Polyketide synthase, enoylreductase domain;IPR011032,GroES-like superfamily;IPR036291,NAD(P)-binding domain superfamily;IPR013149,Alcohol dehydrogenase, C-terminal	-	GO:0055114,biological_process,oxidation-reduction process;GO:0016491,molecular_function,oxidoreductase activity	-
CGMCC3_g9044	1.89162	1.81234	2.55806	0	0	0	0	0	0	0	0	0	L2GHL6,60s ribosomal protein	XP_007273439.1,60s ribosomal protein	-	-	-	GO:0005840,cellular_component,ribosome	-
CGMCC3_g9045	1.24161	1.46054	1.09784	0	0	0	22.1975	0	0	14.6924	18.501	0	L2GFU7,Major facilitator superfamily transporter	XP_007273438.1,major facilitator superfamily transporter	-	IPR036259,MFS transporter superfamily;IPR020846,Major facilitator superfamily domain;IPR011701,Major facilitator superfamily	-	GO:0055085,biological_process,transmembrane transport;GO:0016021,cellular_component,integral component of membrane;GO:0016020,cellular_component,membrane	-
CGMCC3_g9047	0.267443	0.871197	0.827658	0	0	59.069	43.0319	0	22.7342	0	0	0	L2GGV7,FAD-dependent pyridine nucleotide-disulfide oxidoreductase	XP_007273437.1,FAD-dependent pyridine nucleotide-disulfide oxidoreductase	PF00190,Cupin	IPR014710,RmlC-like jelly roll fold;IPR006045,Cupin 1;IPR011051,RmlC-like cupin domain superfamily	-	GO:0045735,molecular_function,nutrient reservoir activity	-
CGMCC3_g9048	0.791223	0.386613	0.746242	20.1676	0	0	0	0	0	0	28.2957	0	L2GGH4,Benzoate 4-monooxygenase cytochrome	XP_007273436.1,benzoate 4-monooxygenase cytochrome	PF00067,Cytochrome P450	IPR036396,Cytochrome P450 superfamily;IPR002401,Cytochrome P450, E-class, group I;IPR001128,Cytochrome P450;IPR017972,Cytochrome P450, conserved site	-	GO:0016705,molecular_function,oxidoreductase activity, acting on paired donors, with incorporation or reduction of molecular oxygen;GO:0046872,molecular_function,metal ion binding;GO:0004497,molecular_function,monooxygenase activity;GO:0016491,molecular_function,oxidoreductase activity;GO:0005506,molecular_function,iron ion binding;GO:0055114,biological_process,oxidation-reduction process;GO:0020…	-
CGMCC3_g9049	0	0.0477483	0.0518423	0	15.8262	0	0	0	0	0	0	0	L2GFQ9,Udp-glucoronosyl and udp-glucosyl transferase family protein	XP_007273435.1,udp-glucoronosyl and udp-glucosyl transferase family protein	PF00201,UDP-glucoronosyl and UDP-glucosyl transferase	IPR002213,UDP-glucuronosyl/UDP-glucosyltransferase	-	GO:0016758,molecular_function,transferase activity, transferring hexosyl groups;GO:0016740,molecular_function,transferase activity;GO:0008152,biological_process,metabolic process	-
CGMCC3_g6315	10.2687	8.87986	10.6709	141.663	57.1503	0	68.1339	50.0831	107.987	135.293	0	135.971	L2GAN0,Glyoxalase bleomycin resistance protein dioxygenase	XP_007275483.1,glyoxalase bleomycin resistance protein dioxygenase	PF00903,lyoxalase/Bleomycin resistance protein/Dioxygenase superfamily	IPR004360,Glyoxalase/fosfomycin resistance/dioxygenase domain;IPR037523,Vicinal oxygen chelate (VOC) domain;IPR029068,Glyoxalase/Bleomycin resistance protein/Dihydroxybiphenyl dioxygenase	-	GO:0055114,biological_process,oxidation-reduction process;GO:0051213,molecular_function,dioxygenase activity	-
CGMCC3_g4702	0.245215	0.199698	0.289094	0	0	0	0	0	13.8965	0	0	0	L2G3U8,Extracellular metalloproteinase	XP_007277933.1,elastinolytic metalloproteinase mep	PF07504,ungalysin/Thermolysin Propeptide Motif;PF02128,ungalysin metallopeptidase (M36)	IPR001842,Peptidase M36, fungalysin;IPR011096,FTP domain;IPR027268,Peptidase M4/M1, CTD superfamily	-	GO:0006508,biological_process,proteolysis;GO:0016787,molecular_function,hydrolase activity;GO:0008237,molecular_function,metallopeptidase activity;GO:0046872,molecular_function,metal ion binding;GO:0005576,cellular_component,extracellular region;GO:0008233,molecular_function,peptidase activity;GO:0005615,cellular_component,extracellular space;GO:0008270,molecular_function,zinc ion binding;GO:0004…	-
CGMCC3_g15534	37.3173	35.1652	32.6911	0	0	0	0	16.3167	46.9085	29.3849	55.5031	162.427	L2FTA6,Uncharacterized protein	XP_007281304.1,hypothetical protein CGGC5_9938	-	-	-	-	-
CGMCC3_g6007	0	0	0.550163	0	83.9759	0	0	0	0	0	0	0	-	-	-	-	-	-	-
CGMCC3_g2089	143.498	138.182	143.95	71.3684	58.7831	41.2278	50.0576	80.9506	63.4701	99.3988	91.7877	79.9176	L2GD39,Ser arg-related nuclear matrix protein-like protein	XP_007274345.1,ser arg-related nuclear matrix protein-like protein	-	-	-	-	-
CGMCC3_g13559	0	0.039474	0	9.26617	0	0	0	11.4658	8.24068	0	0	0	L2FCQ9,Monooxygenase	XP_007287153.1,monooxygenase	PF13738,Pyridine nucleotide-disulphide oxidoreductase;PF13434,L-lysine 6-monooxygenase (NADPH-requiring);PF00743,lavin-binding monooxygenase-like;PF13450,NAD(P)-binding Rossmann-like domain	IPR036188,FAD/NAD(P)-binding domain superfamily;IPR020946,Flavin monooxygenase-like	-	GO:0055114,biological_process,oxidation-reduction process;GO:0050661,molecular_function,NADP binding;GO:0004499,molecular_function,N,N-dimethylaniline monooxygenase activity;GO:0050660,molecular_function,flavin adenine dinucleotide binding;GO:0004497,molecular_function,monooxygenase activity	-
CGMCC3_g6931	57.1182	55.6019	57.238	48.5297	27.4093	11.2138	110.285	69.0571	92.7917	83.8117	129.368	105.969	L2FEV2,Serine threonine protein	XP_007286042.1,serine threonine protein	PF00069,Protein kinase domain	IPR011009,Protein kinase-like domain superfamily;IPR008271,Serine/threonine-protein kinase, active site;IPR000719,Protein kinase domain	-	GO:0006468,biological_process,protein phosphorylation;GO:0005524,molecular_function,ATP binding;GO:0004672,molecular_function,protein kinase activity	-
CGMCC3_g6930	0.165698	0.269882	0.586043	0	0	0	0	0	0	0	0	0	-	-	-	-	-	-	-
CGMCC3_g6933	3.86969	3.24688	1.97001	0	0	0	0	0	0	0	0	0	L2FGQ2,Uncharacterized protein	XP_007286041.1,hypothetical protein CGGC5_13814	-	-	-	-	-
CGMCC3_g6935	8.26667	8.13195	7.36369	23.4702	22.093	54.2325	13.1695	0	27.8303	8.71685	21.9529	26.2816	L2FFV6,Tbc domain-containing protein	XP_007286039.1,tbc domain-containing protein	PF00566,Rab-GTPase-TBC domain	IPR035969,Rab-GTPase-TBC domain superfamily;IPR000195,Rab-GTPase-TBC domain	-	-	-
CGMCC3_g6934	28.4182	27.6135	25.4881	95.9411	270.935	138.557	40.3756	178.073	74.6579	106.898	151.434	188.009	L2FEZ9,Adenylosuccinate lyase	XP_007286040.1,adenylosuccinate lyase	PF10397,Adenylosuccinate lyase C-terminus;PF00206,Lyase	IPR020557,Fumarate lyase, conserved site;IPR024083,Fumarase/histidase, N-terminal;IPR000362,Fumarate lyase family;IPR022761,Fumarate lyase, N-terminal;IPR008948,L-Aspartase-like;IPR019468,Adenylosuccinate lyase C-terminal;IPR004769,Adenylosuccinate lyase	-	GO:0070626,molecular_function,(S)-2-(5-amino-1-(5-phospho-D-ribosyl)imidazole-4-carboxamido)succinate AMP-lyase (fumarate-forming) activity;GO:0006189,biological_process,'de novo' IMP biosynthetic process;GO:0009152,biological_process,purine ribonucleotide biosynthetic process;GO:0003824,molecular_function,catalytic activity;GO:0004018,molecular_function,N6-(1,2-dicarboxyethyl)AMP AMP-lyase (fuma…	K01756,ko00230,Purine metabolism;K01756,ko00250,Alanine, aspartate and glutamate metabolism;K01756,ko01110,Biosynthesis of secondary metabolites;K01756,ko01100,Metabolic pathways;K01756,ko01130,Biosynthesis of antibiotics
CGMCC3_g6937	2.47948	2.28099	1.78637	0	0	0	29.552	0	15.6126	19.5604	49.2618	19.6585	L2G7H3,Phosphoglycerate mutase family protein	XP_007276325.1,phosphoglycerate mutase family protein	PF00300,Histidine phosphatase superfamily (branch 1)	IPR029033,Histidine phosphatase superfamily;IPR013078,Histidine phosphatase superfamily, clade-1	-	-	-
CGMCC3_g12778	38.3197	41.3314	44.6081	17.7696	12.5452	20.5301	97.2154	21.9877	35.5568	59.3968	62.3281	19.8982	L2FJT1,Clptm1 domain protein	XP_007284647.1,clptm1 domain protein	PF05602,Cleft lip and palate transmembrane protein 1 (CLPTM1)	IPR008429,Cleft lip and palate transmembrane 1	-	GO:0016021,cellular_component,integral component of membrane;GO:0016020,cellular_component,membrane	-
CGMCC3_g6939	7.97084	7.95181	8.45741	57.1414	80.6827	220.061	32.063	117.843	84.6959	0	80.1711	42.6576	L2G8K2,rRNA-processing protein efg1	XP_007276327.1,rRNA-processing protein efg1	PF10153,rRNA-processing protein Efg1	IPR019310,rRNA-processing protein Efg1	-	GO:0006364,biological_process,rRNA processing	-
CGMCC3_g6938	1.56798	1.53704	1.09116	0	0	12.8264	0	6.86854	4.93656	12.3696	15.5761	18.6474	L2G8A3,WD repeat-containing protein	XP_007276326.1,WD repeat-containing protein	PF17034,Zinc-ribbon like family	IPR031488,WD repeat protein mio, zinc-ribbon like domain;IPR036322,WD40-repeat-containing domain superfamily;IPR037593,MIOS/Sea4	-	-	K20407,ko04150,mTOR signaling pathway
CGMCC3_g4913	5.20844	3.51746	4.15602	24.2851	34.2902	56.1156	40.8803	120.199	43.1949	27.0586	34.0727	27.1942	L2G5Z8,Uncharacterized protein	XP_007277178.1,hypothetical protein CGGC5_6333	PF10306,Hypothetical protein FLILHELTA	IPR018811,MIOREX complex component 11	-	GO:0016021,cellular_component,integral component of membrane;GO:0016020,cellular_component,membrane	-
CGMCC3_g15535	4.20217	3.70363	3.98901	6.95516	39.2823	0	11.708	43.0308	30.9271	7.74947	0	0	T0L2V9,Uncharacterized protein	-	PF08774,VRR-NUC domain	IPR033315,Fanconi-associated nuclease 1-like;IPR014883,VRR-NUC domain;IPR011856,tRNA endonuclease-like domain superfamily	-	GO:0003676,molecular_function,nucleic acid binding;GO:0090305,biological_process,nucleic acid phosphodiester bond hydrolysis;GO:0016788,molecular_function,hydrolase activity, acting on ester bonds;GO:0036297,biological_process,interstrand cross-link repair;GO:0004518,molecular_function,nuclease activity	K15363,ko03460,Fanconi anemia pathway
CGMCC3_g7678	0.923892	1.50479	1.42959	0	0	0	0	0	0	0	0	0	L2FXY0,Uncharacterized protein	XP_007279658.1,hypothetical protein CGGC5_8589	-	-	-	-	-
CGMCC3_g235	0.390878	0.795805	0	0	0	0	0	0	0	41.6286	0	0	L2FIU4,Uncharacterized protein	XP_007285284.1,hypothetical protein CGGC5_13194	-	-	-	-	-
CGMCC3_g8792	5.59864	6.09628	6.04423	16.0342	67.92	55.5753	13.4956	29.7605	28.5193	13.399	11.2482	22.4436	L2GAM8,mRNA cleavage and polyadenylation specificity factor complex subunit	XP_007275617.1,mRNA cleavage and polyadenylation specificity factor complex subunit	PF11935,omain of unknown function (DUF3453)	IPR011989,Armadillo-like helical;IPR016024,Armadillo-type fold;IPR021850,Symplekin/Pta1;IPR032460,Symplekin/Pta1, N-terminal	-	-	K06100,ko03015,mRNA surveillance pathway;K06100,ko04530,Tight junction
CGMCC3_g985	0.45336	0.276905	0.601294	0	0	50.066	0	0	19.2691	24.1415	0	24.2625	L2G9I1,Uncharacterized protein	XP_007276035.1,hypothetical protein CGGC5_5313	-	-	-	GO:0016021,cellular_component,integral component of membrane;GO:0016020,cellular_component,membrane	-
CGMCC3_g8790	7.59799	7.52338	7.33667	73.7775	0	21.3097	46.5725	34.234	41.0078	51.377	38.817	30.9807	L2GBD1,Transcriptional regulatory protein dep1	XP_007275619.1,transcriptional regulatory protein dep1	PF08598,Sds3-like	IPR013907,Sds3-like;IPR033487,Transcriptional regulatory protein Dep1	-	-	-
CGMCC3_g231	3.53688	4.59964	5.33342	0	0	12.1113	17.6462	0	9.32264	11.68	14.7076	35.2155	L2FHI9,Uncharacterized protein	XP_007285281.1,hypothetical protein CGGC5_13191	-	-	-	-	-
CGMCC3_g982	0	0.126679	0	0	0	0	0	0	0	0	0	0	A0A1B7YVR5,Uncharacterized protein	XP_018164630.1,hypothetical protein CH63R_01293	-	-	-	GO:0016021,cellular_component,integral component of membrane;GO:0016020,cellular_component,membrane	-
CGMCC3_g233	13.9766	13.8175	12.4156	37.282	0	28.7159	20.9196	15.3773	33.156	55.3864	0	41.748	L2FHX0,Duf89 domain-containing protein	XP_007285282.1,duf89 domain-containing protein	PF01937,Protein of unknown function DUF89	IPR036075,AF1104-like superfamily;IPR002791,Domain of unknown function DUF89	-	GO:0016311,biological_process,dephosphorylation;GO:0016791,molecular_function,phosphatase activity	-
CGMCC3_g8794	4.56172	5.12571	5.10568	0	0	17.0047	0	0	6.54468	0	10.3251	0	L2G9J6,Alkaline serine protease	XP_007275615.1,alkaline serine protease	PF00082,Subtilase family	IPR015500,Peptidase S8, subtilisin-related;IPR000209,Peptidase S8/S53 domain;IPR036852,Peptidase S8/S53 domain superfamily;IPR023828,Peptidase S8, subtilisin, Ser-active site	-	GO:0008236,molecular_function,serine-type peptidase activity;GO:0006508,biological_process,proteolysis;GO:0004252,molecular_function,serine-type endopeptidase activity;GO:0008233,molecular_function,peptidase activity	-
CGMCC3_g8799	0.586316	0.272847	0.148121	0	0	0	0	0	14.2401	0	0	0	L2GAA9,Bnr asp-box repeat domain protein	XP_007275611.1,bnr asp-box repeat domain protein	PF13088,BNR repeat-like domain	IPR036278,Sialidase superfamily;IPR011040,Sialidase	-	-	-
CGMCC3_g8798	1.58382	0.80614	1.75052	0	0	0	0	0	0	0	0	0	L2GAM2,L-psp endoribonuclease family	XP_007275612.1,l-psp endoribonuclease family	PF01042,ndoribonuclease L-PSP	IPR035959,RutC-like superfamily;IPR006175,YjgF/YER057c/UK114 family	-	-	K15067,ko01100,Metabolic pathways;K15067,ko00380,Tryptophan metabolism
CGMCC3_g239	0.67297	0.57188	0.465685	0	0	0	0	0	0	0	15.6957	0	L2FHJ3,Glycoside hydrolase	XP_007285286.1,glycoside hydrolase	-	-	-	GO:0016787,molecular_function,hydrolase activity;GO:0016021,cellular_component,integral component of membrane;GO:0016020,cellular_component,membrane	-
CGMCC3_g989	0	0.699412	0	0	0	0	0	50.7885	0	0	0	0	-	-	-	-	-	-	-
CGMCC3_g988	2.74994	2.23949	1.95578	0	96.8193	0	76.9512	28.2822	20.327	0	0	0	L2GA82,Uncharacterized protein	XP_007276032.1,hypothetical protein CGGC5_5310	-	-	-	GO:0016021,cellular_component,integral component of membrane;GO:0016020,cellular_component,membrane	-
CGMCC3_g2544	0	0	0.245073	0	0	0	0	0	0	0	0	59.3328	L2FMV0,Uncharacterized protein	XP_007283446.1,hypothetical protein CGGC5_11650	-	-	-	-	-
CGMCC3_g9953	2.73246	2.04957	2.67037	0	0	0	0	0	0	0	0	0	L2GHE8,Luciferase-like monooxygenase	XP_007272868.1,luciferase-like monooxygenase	PF00296,Luciferase-like monooxygenase	IPR011251,Luciferase-like domain;IPR036661,Luciferase-like domain superfamily	-	GO:0016705,molecular_function,oxidoreductase activity, acting on paired donors, with incorporation or reduction of molecular oxygen;GO:0004497,molecular_function,monooxygenase activity;GO:0055114,biological_process,oxidation-reduction process	-
CGMCC3_g2546	0	0.0591169	0.0641857	0	0	0	0	0	0	15.462	0	0	L2FMB8,Glucanase	XP_007283448.1,glycosyl hydrolase family 7	PF00840,lycosyl hydrolase family 7	IPR001722,Glycoside hydrolase, family 7;IPR037019,Glycoside hydrolase family 7, catalytic domain superfamily;IPR013320,Concanavalin A-like lectin/glucanase domain superfamily	-	GO:0016798,molecular_function,hydrolase activity, acting on glycosyl bonds;GO:0000272,biological_process,polysaccharide catabolic process;GO:0016787,molecular_function,hydrolase activity;GO:0005975,biological_process,carbohydrate metabolic process;GO:0004553,molecular_function,hydrolase activity, hydrolyzing O-glycosyl compounds;GO:0030245,biological_process,cellulose catabolic process;GO:0008152…	K19357,ko01100,Metabolic pathways;K19357,ko00500,Starch and sucrose metabolism
CGMCC3_g9951	1.13174	1.04735	0.909719	0	0	22.724	0	12.1687	0	10.9573	0	11.0123	G9MT83,Uncharacterized protein	XP_013957322.1,hypothetical protein TRIVIDRAFT_29036, partial	PF11951,ungal specific transcription factor domain	IPR021858,Fungal transcription factor	-	-	-
CGMCC3_g2540	0	0.228629	0.148939	0	15.1559	24.8025	0	0	0	0	0	0	L2FN60,Uncharacterized protein	XP_007283442.1,hypothetical protein CGGC5_11646	-	-	-	-	-
CGMCC3_g9221	0.590445	0.480846	0.332229	0	0	0	17.2734	12.6971	9.12568	0	0	0	L2G2K0,Uncharacterized protein	XP_007278404.1,hypothetical protein CGGC5_7367	-	-	-	-	-
CGMCC3_g2542	11.9942	12.6666	13.9351	39.4479	13.9249	0	16.6012	12.203	26.3116	0	48.4282	33.13	T0L6B2,Fatty acid desaturase	-	PF00487,atty acid desaturase;PF00173,Cytochrome b5-like Heme/Steroid binding domain	IPR005804,Fatty acid desaturase domain;IPR001199,Cytochrome b5-like heme/steroid binding domain;IPR036400,Cytochrome b5-like heme/steroid binding domain superfamily;IPR012171,Fatty acid desaturase	-	GO:0006629,biological_process,lipid metabolic process;GO:0016491,molecular_function,oxidoreductase activity;GO:0016020,cellular_component,membrane;GO:0016021,cellular_component,integral component of membrane;GO:0055114,biological_process,oxidation-reduction process	-
CGMCC3_g2238	1.75565	1.639	1.06015	49.1159	23.117	75.6615	27.5598	0	14.5601	36.4835	22.9704	18.3332	L2FVS4,Adenosine deaminase	XP_007280703.1,adenosine deaminase	PF00962,Adenosine/AMP deaminase	IPR032466,Metal-dependent hydrolase;IPR001365,Adenosine/AMP deaminase domain	-	GO:0019239,molecular_function,deaminase activity	K01488,ko00230,Purine metabolism;K01488,ko01100,Metabolic pathways;K01488,ko05340,Primary immunodeficiency
CGMCC3_g9959	0.515008	0.419411	0.273223	0	0	0	0	0	0	21.9394	0	22.0493	L2G6R0,C6 zinc finger domain-containing protein	XP_007276927.1,C6 zinc finger domain-containing protein	-	-	-	-	-
CGMCC3_g2548	0.0279198	0.113686	0	0	0	24.6662	35.9388	13.2087	0	0	0	11.9535	L2FM72,Glucose dehydrogenase	XP_007283450.1,glucose dehydrogenase	PF00732,MC oxidoreductase;PF05834,Lycopene cyclase protein;PF05199,MC oxidoreductase	IPR012132,Glucose-methanol-choline oxidoreductase;IPR036188,FAD/NAD(P)-binding domain superfamily;IPR000172,Glucose-methanol-choline oxidoreductase, N-terminal;IPR007867,Glucose-methanol-choline oxidoreductase, C-terminal	-	GO:0055114,biological_process,oxidation-reduction process;GO:0050660,molecular_function,flavin adenine dinucleotide binding;GO:0016614,molecular_function,oxidoreductase activity, acting on CH-OH group of donors	-
CGMCC3_g9229	0	0	0	0	0	0	0	0	35.2611	0	0	0	-	-	-	-	-	-	-
CGMCC3_g13638	31.7588	31.7951	31.7006	43.1735	45.7202	0	36.3381	40.0665	33.596	12.026	45.4303	48.3452	L2GGY1,Phosphoacetylglucosamine mutase	XP_007273669.1,n-acetylglucosamine-phosphate mutase	PF00408,Phosphoglucomutase/phosphomannomutase, C-terminal domain;PF02878,Phosphoglucomutase/phosphomannomutase, alpha/beta/alpha domain I	IPR016657,Phosphoacetylglucosamine mutase;IPR005843,Alpha-D-phosphohexomutase, C-terminal;IPR005844,Alpha-D-phosphohexomutase, alpha/beta/alpha domain I;IPR016066,Alpha-D-phosphohexomutase, conserved site;IPR016055,Alpha-D-phosphohexomutase, alpha/beta/alpha I/II/III;IPR036900,Alpha-D-phosphohexomutase, C-terminal domain superfamily	-	GO:0005975,biological_process,carbohydrate metabolic process;GO:0004610,molecular_function,phosphoacetylglucosamine mutase activity;GO:0016868,molecular_function,intramolecular transferase activity, phosphotransferases;GO:0046872,molecular_function,metal ion binding;GO:0000287,molecular_function,magnesium ion binding;GO:0006048,biological_process,UDP-N-acetylglucosamine biosynthetic process;GO:00…	K01836,ko01130,Biosynthesis of antibiotics;K01836,ko00520,Amino sugar and nucleotide sugar metabolism;K01836,ko01100,Metabolic pathways
CGMCC3_g12807	0.210993	0.386613	0.746242	0	0	0	0	0	0	0	28.2957	22.5834	L2G2Q9,Uncharacterized protein	XP_007278327.1,hypothetical protein CGGC5_809	-	-	-	GO:0016021,cellular_component,integral component of membrane;GO:0016020,cellular_component,membrane	-
CGMCC3_g12806	21.8215	23.49	20.7183	0	36.9871	30.2646	22.0478	16.2067	46.5923	0	36.7526	43.9996	L2G2J2,Trimethyllysine dioxygenase	XP_007278326.1,trimethyllysine dioxygenase	PF02668,Taurine catabolism dioxygenase TauD, TfdA family	IPR038492,GBBH-like, N-terminal domain superfamily;IPR012776,Trimethyllysine dioxygenase;IPR003819,TauD/TfdA-like domain	-	GO:0051213,molecular_function,dioxygenase activity;GO:0045329,biological_process,carnitine biosynthetic process;GO:0050353,molecular_function,trimethyllysine dioxygenase activity;GO:0016491,molecular_function,oxidoreductase activity;GO:0005506,molecular_function,iron ion binding;GO:0055114,biological_process,oxidation-reduction process	K00474,ko00310,Lysine degradation
CGMCC3_g6636	27.9323	27.365	27.821	88.8479	112.907	82.1204	97.2154	49.4723	55.3105	94.045	68.5609	54.72	L2G631,Ribosome biogenesis gtpase	XP_007276864.1,ribosome biogenesis gtpase	PF01926,50S ribosome-binding GTPase	IPR030378,Circularly permuted (CP)-type guanine nucleotide-binding (G) domain;IPR006073,GTP binding domain;IPR027417,P-loop containing nucleoside triphosphate hydrolase	-	GO:0005525,molecular_function,GTP binding;GO:0000027,biological_process,ribosomal large subunit assembly;GO:0000747,biological_process,conjugation with cellular fusion;GO:0022625,cellular_component,cytosolic large ribosomal subunit;GO:0005737,cellular_component,cytoplasm;GO:0030437,biological_process,ascospore formation;GO:0000054,biological_process,ribosomal subunit export from nucleus	K14539,ko03008,Ribosome biogenesis in eukaryotes
CGMCC3_g12773	74.9145	75.9062	82.8423	277.544	261.258	171.019	249.175	137.371	197.462	206.16	259.602	207.194	L2FJS5,Uncharacterized protein	XP_007284642.1,hypothetical protein CGGC5_12693	PF08648,Protein of unknown function (DUF1777)	IPR013957,U4/U6.U5 small nuclear ribonucleoprotein 27kDa protein	-	GO:0008380,biological_process,RNA splicing	K12846,ko03040,Spliceosome
CGMCC3_g3612	4.18357	3.24365	3.34441	21.9114	30.9385	0	0	13.5563	43.8444	12.2069	15.3711	36.8042	L2FGU5,Uncharacterized protein	XP_007285565.1,hypothetical protein CGGC5_13442	-	-	-	-	-
CGMCC3_g6206	0	0	0.23041	0	0	0	0	0	0	0	0	0	L2FE93,Uncharacterized protein	XP_007286868.1,hypothetical protein CGGC5_14355	-	-	-	-	-
CGMCC3_g12772	4.30378	5.07719	4.90792	0	21.7141	35.5349	51.7746	19.0289	68.3824	0	21.5764	17.2206	L2FJE4,Short chain dehydrogenase reductase family protein	XP_007284641.1,short chain dehydrogenase reductase family protein	PF13561,noyl-(Acyl carrier protein) reductase;PF00106,short chain dehydrogenase	IPR036291,NAD(P)-binding domain superfamily;IPR002347,Short-chain dehydrogenase/reductase SDR	-	-	-
CGMCC3_g18052	0	0	0	0	0	0	23.1398	0	0	0	0	0	A0A1S1VUE4,Uncharacterized protein	-	-	-	-	-	-
CGMCC3_g12775	1.01628	1.40338	1.75813	0	0	0	28.4385	20.9042	15.0243	0	0	0	L2FKM5,Proline-rich early nodulin	XP_007284644.1,proline-rich early nodulin	PF13919,Asx homology domain	IPR028020,ASX homology domain	-	-	-
CGMCC3_g12112	0	0	0.0916939	0	0	0	0	0	0	0	0	0	A0A010RS88,Uncharacterized protein	XP_007601152.1,hypothetical protein CFIO01_06116	PF04082,ungal specific transcription factor domain	IPR007219,Transcription factor domain, fungi;IPR013087,Zinc finger C2H2-type;IPR036236,Zinc finger C2H2 superfamily	-	GO:0003676,molecular_function,nucleic acid binding;GO:0003677,molecular_function,DNA binding;GO:0005634,cellular_component,nucleus;GO:0008270,molecular_function,zinc ion binding;GO:0006351,biological_process,transcription, DNA-templated	-
CGMCC3_g12774	6.50828	7.32779	6.99054	33.4007	23.5806	77.179	0	61.994	14.8521	74.4304	46.8622	0	L2FIX0,Killer toxin sensitivity protein	XP_007284643.1,killer toxin sensitivity protein	PF10483,longator subunit Iki1	IPR019519,Elongator complex protein 5	-	GO:0002098,biological_process,tRNA wobble uridine modification;GO:0033588,cellular_component,Elongator holoenzyme complex	-
CGMCC3_g5017	4.5014	4.31275	3.87981	72.3129	122.526	33.4187	73.0368	35.7914	32.155	0	40.5829	0	L2FXP7,RNA-3-phosphate cyclase family protein	XP_007279835.1,RNA-3 -phosphate cyclase family protein	PF01137,RNA 3'-terminal phosphate cyclase;PF05189,RNA 3'-terminal phosphate cyclase (RTC), insert domain	IPR000228,RNA 3'-terminal phosphate cyclase;IPR016443,RNA 3'-terminal phosphate cyclase type 2;IPR013791,RNA 3'-terminal phosphate cyclase, insert domain;IPR036553,RNA 3'-terminal phosphate cyclase, insert domain superfamily;IPR023797,RNA 3'-terminal phosphate cyclase domain;IPR037136,RNA 3'-terminal phosphate cyclase domain superfamily;IPR013792,RNA 3'-terminal phosphate cyclase/enolpyruvate tra…	-	GO:0042254,biological_process,ribosome biogenesis;GO:0003824,molecular_function,catalytic activity;GO:0006396,biological_process,RNA processing;GO:0005730,cellular_component,nucleolus	K11108,ko03008,Ribosome biogenesis in eukaryotes
CGMCC3_g5016	1.52622	1.25754	1.68289	27.4602	19.3867	15.8631	0	25.484	24.4211	7.64906	0	23.0622	L2FYH0,Pentatricopeptide repeat protein	XP_007279834.1,pentatricopeptide repeat protein	PF01535,PPR repeat	IPR002885,Pentatricopeptide repeat;IPR011990,Tetratricopeptide-like helical domain superfamily	-	-	-
CGMCC3_g5014	4.95815	5.29706	6.09304	61.0474	190.543	163.335	32.4519	63.6116	97.1528	78.7592	36.0637	50.3707	L2FXG6,rRNA maturation protein	XP_007279832.1,rRNA maturation protein	PF04147,Nop14-like family	IPR007276,Nucleolar protein 14	-	GO:0032040,cellular_component,small-subunit processome	-
CGMCC3_g5013	15.5581	17.6725	14.6287	0	0	0	0	21.2117	45.7358	19.1002	0	38.3918	L2FZD9,Cytoskeleton-associated protein	XP_007279831.1,cytoskeleton-associated protein	-	IPR016024,Armadillo-type fold	-	GO:0016021,cellular_component,integral component of membrane;GO:0016020,cellular_component,membrane	-
CGMCC3_g5012	59.5844	62.0877	58.9868	28.0213	39.5656	56.6552	100.235	69.3458	49.8403	97.5669	78.6293	117.667	L2FXP3,Cap-gly domain containing protein	XP_007279830.1,cap-gly domain containing protein	PF16641,CLIP1 zinc knuckle;PF01302,CAP-Gly domain	IPR000938,CAP Gly-rich domain;IPR032108,CLIP1, zinc knuckle;IPR036859,CAP Gly-rich domain superfamily	-	-	-
CGMCC3_g8571	1.66301	1.21888	1.66649	0	0	0	35.6774	0	0	23.6147	0	0	A0A066XSX5,Uncharacterized protein	-	-	IPR001965,Zinc finger, PHD-type;IPR011011,Zinc finger, FYVE/PHD-type;IPR019786,Zinc finger, PHD-type, conserved site;IPR013083,Zinc finger, RING/FYVE/PHD-type;IPR019787,Zinc finger, PHD-finger	-	GO:0046872,molecular_function,metal ion binding	-
CGMCC3_g5010	9.36789	9.72134	9.08696	15.1126	14.2258	23.2805	38.1597	65.45	85.1205	28.0642	42.4068	50.7688	L2FY96,Alpha-mannosidase	XP_007279828.1,alpha-mannosidase	PF01074,lycosyl hydrolases family 38 N-terminal domain;PF07748,lycosyl hydrolases family 38 C-terminal domain;PF09261,Alpha mannosidase middle domain	IPR000602,Glycoside hydrolase family 38, N-terminal domain;IPR011013,Galactose mutarotase-like domain superfamily;IPR037094,Glycoside hydrolase family 38, central domain superfamily;IPR027291,Glycoside hydrolase 38, N-terminal domain superfamily;IPR011330,Glycoside hydrolase/deacetylase, beta/alpha-barrel;IPR015341,Glycoside hydrolase family 38, central domain;IPR011682,Glycosyl hydrolase family …	-	GO:0016798,molecular_function,hydrolase activity, acting on glycosyl bonds;GO:0005975,biological_process,carbohydrate metabolic process;GO:0016787,molecular_function,hydrolase activity;GO:0006013,biological_process,mannose metabolic process;GO:0003824,molecular_function,catalytic activity;GO:0046872,molecular_function,metal ion binding;GO:0030246,molecular_function,carbohydrate binding;GO:0008152…	K01191,ko00511,Other glycan degradation
CGMCC3_g15431	8.88013	8.9192	7.45925	28.2933	79.8994	0	95.2551	140.038	25.1621	63.0491	79.3927	126.73	T0LLQ2,Uncharacterized protein	-	PF17183,et5 carboxyl domain;PF12754,Blt1 N-terminal domain	IPR000626,Ubiquitin domain;IPR029071,Ubiquitin-like domain superfamily	-	-	-
CGMCC3_g17663	0	0	0	0	0	0	127.419	0	0	0	0	28.2537	L2FCH6,Pectate lyase	XP_007287521.1,pectate lyase	PF03211,Pectate lyase	IPR004898,Pectate lyase PlyH/PlyE-like;IPR011050,Pectin lyase fold/virulence factor;IPR012334,Pectin lyase fold	-	GO:0030570,molecular_function,pectate lyase activity;GO:0005576,cellular_component,extracellular region;GO:0016829,molecular_function,lyase activity	K22539,ko00040,Pentose and glucuronate interconversions;K22539,ko01100,Metabolic pathways
CGMCC3_g5019	135.659	123.688	140.339	237.664	367.537	287.66	342.919	224.061	382.464	226.977	238.178	253.46	L2FZE4,Phenylalanyl-trna synthetase beta chain cytoplasmic	XP_007279836.1,phenylalanyl-trna synthetase beta chain cytoplasmic	PF01409,tRNA synthetases class II core domain (F)	IPR002319,Phenylalanyl-tRNA synthetase;IPR006195,Aminoacyl-tRNA synthetase, class II;IPR004529,Phenylalanyl-tRNA synthetase, class IIc, alpha subunit	-	GO:0004812,molecular_function,aminoacyl-tRNA ligase activity;GO:0006432,biological_process,phenylalanyl-tRNA aminoacylation;GO:0005737,cellular_component,cytoplasm;GO:0004826,molecular_function,phenylalanine-tRNA ligase activity;GO:0000049,molecular_function,tRNA binding;GO:0043039,biological_process,tRNA aminoacylation;GO:0000166,molecular_function,nucleotide binding;GO:0005524,molecular_functio…	K01889,ko00970,Aminoacyl-tRNA biosynthesis
CGMCC3_g8578	0.395652	0.473838	0.473308	0	0	0	0	44.0425	15.8271	0	0	9.96428	T0M0S6,Uncharacterized protein	-	PF04082,ungal specific transcription factor domain;PF00083,Sugar (and other) transporter	IPR007219,Transcription factor domain, fungi;IPR036259,MFS transporter superfamily;IPR020846,Major facilitator superfamily domain;IPR005829,Sugar transporter, conserved site;IPR005828,Major facilitator, sugar transporter-like	-	GO:0022857,molecular_function,transmembrane transporter activity;GO:0003677,molecular_function,DNA binding;GO:0055085,biological_process,transmembrane transport;GO:0016021,cellular_component,integral component of membrane;GO:0016020,cellular_component,membrane;GO:0005215,molecular_function,transporter activity;GO:0005634,cellular_component,nucleus;GO:0008270,molecular_function,zinc ion binding;GO…	-
CGMCC3_g10934	240.226	253.866	252.032	241.935	232.914	279.519	37.0237	81.6449	88.0198	98.0235	154.292	123.144	L2FBG6,Uncharacterized protein	XP_007287402.1,hypothetical protein CGGC5_14748	-	-	-	-	-
CGMCC3_g6319	1.18274	1.67668	1.39438	16.7483	0	0	0	0	0	0	0	18.7546	T0K309,Dihydroorotate dehydrogenase	-	PF01180,ihydroorotate dehydrogenase	IPR033886,Dihydroorotate dehydrogenase, class 1A;IPR005720,Dihydroorotate dehydrogenase domain;IPR023359,Dihydroorotate dehydrogenase A, chain A, domain 2;IPR013785,Aldolase-type TIM barrel	-	GO:0016627,molecular_function,oxidoreductase activity, acting on the CH-CH group of donors;GO:1990663,molecular_function,dihydroorotate dehydrogenase (fumarate) activity;GO:0005737,cellular_component,cytoplasm;GO:0003824,molecular_function,catalytic activity;GO:0006221,biological_process,pyrimidine nucleotide biosynthetic process;GO:0044205,biological_process,'de novo' UMP biosynthetic process;GO…	K00226,ko00240,Pyrimidine metabolism;K00226,ko01100,Metabolic pathways
CGMCC3_g12748	0.504904	0.0632589	0.326243	0	0	0	0	0	0	0	0	0	L2G250,Uncharacterized protein	XP_007278495.1,hypothetical protein CGGC5_7459	-	-	-	-	-
CGMCC3_g12749	69.3505	71.5148	70.0528	0	0	0	69.0935	50.7885	0	45.7328	57.5877	45.962	L2G2D3,Uncharacterized protein	XP_007278496.1,hypothetical protein CGGC5_7460	-	-	-	-	-
CGMCC3_g12298	0	0	0.144935	0	0	0	0	0	0	0	0	0	T0KFS1,Uncharacterized protein	-	PF00172,ungal Zn(2)-Cys(6) binuclear cluster domain	IPR001138,Zn(2)-C6 fungal-type DNA-binding domain;IPR036864,Zn(2)-C6 fungal-type DNA-binding domain superfamily	-	GO:0006355,biological_process,regulation of transcription, DNA-templated;GO:0006357,biological_process,regulation of transcription by RNA polymerase II;GO:0000981,molecular_function,RNA polymerase II transcription factor activity, sequence-specific DNA binding;GO:0008270,molecular_function,zinc ion binding;GO:0005634,cellular_component,nucleus	-
CGMCC3_g12299	0.14829	0.0483057	0.0524475	0	0	0	0	0	10.0844	0	0	12.6977	L2G024,Maltose permease	XP_007278999.1,maltose permease	PF00083,Sugar (and other) transporter	IPR036259,MFS transporter superfamily;IPR005828,Major facilitator, sugar transporter-like;IPR020846,Major facilitator superfamily domain;IPR003663,Sugar/inositol transporter	-	GO:0055085,biological_process,transmembrane transport;GO:0022857,molecular_function,transmembrane transporter activity;GO:0016021,cellular_component,integral component of membrane;GO:0016020,cellular_component,membrane	-
CGMCC3_g12744	0	0	0.0404168	0	0	0	0	0	0	0	0	0	L2G2D0,Esterase family protein	XP_007278491.1,esterase family protein	PF13472,SL-like Lipase/Acylhydrolase family	IPR037460,Streptomyces scabies esterase-like;IPR036514,SGNH hydrolase superfamily;IPR013830,SGNH hydrolase-type esterase domain	-	GO:0016788,molecular_function,hydrolase activity, acting on ester bonds	-
CGMCC3_g12745	0	0	0	0	0	0	0	0	0	12.0038	0	0	L2G1I4,Class V chitinase, putative	XP_007278492.1,class V chitinase, putative	PF00187,Chitin recognition protein;PF00704,lycosyl hydrolases family 18	IPR029070,Chitinase insertion domain superfamily;IPR036861,Endochitinase-like superfamily;IPR017853,Glycoside hydrolase superfamily;IPR018371,Chitin-binding, type 1, conserved site;IPR001002,Chitin-binding, type 1;IPR011583,Chitinase II;IPR001579,Glycoside hydrolase, chitinase active site;IPR001223,Glycoside hydrolase family 18, catalytic domain	-	GO:0016798,molecular_function,hydrolase activity, acting on glycosyl bonds;GO:0005975,biological_process,carbohydrate metabolic process;GO:0016787,molecular_function,hydrolase activity;GO:0004553,molecular_function,hydrolase activity, hydrolyzing O-glycosyl compounds;GO:0008152,biological_process,metabolic process;GO:0008061,molecular_function,chitin binding	K01183,ko00520,Amino sugar and nucleotide sugar metabolism;K01183,ko01100,Metabolic pathways
CGMCC3_g12294	0.0647313	0	0	0	0	0	0	0	0	13.7878	0	0	A0A135S792,Uncharacterized protein	-	-	-	-	GO:0016021,cellular_component,integral component of membrane;GO:0016020,cellular_component,membrane	-
CGMCC3_g12747	0	0.0551758	0.0199689	0	12.1921	0	0	0	0	0	0	0	L2G190,Carbohydrate-binding protein	XP_007278494.1,carbohydrate-binding protein	PF01476,LysM domain	IPR018392,LysM domain;IPR036779,LysM domain superfamily	-	-	-
CGMCC3_g12292	0	0	0.0757247	0	0	0	0	0	0	18.2417	0	0	A0A010QNH1,UDP-galactose transporter	XP_007594759.1,UDP-galactose transporter	PF04142,Nucleotide-sugar transporter	IPR007271,Nucleotide-sugar transporter	-	GO:0016020,cellular_component,membrane;GO:0000139,cellular_component,Golgi membrane;GO:0016021,cellular_component,integral component of membrane;GO:0090481,biological_process,pyrimidine nucleotide-sugar transmembrane transport;GO:0015165,molecular_function,pyrimidine nucleotide-sugar transmembrane transporter activity	-
CGMCC3_g12741	2.1707	2.45077	2.79177	0	0	43.5849	63.5034	0	0	0	0	0	T0KSC8,Uncharacterized protein	-	PF13460,NAD(P)H-binding;PF05368,NmrA-like family;PF01370,NAD dependent epimerase/dehydratase family	IPR008030,NmrA-like domain;IPR036291,NAD(P)-binding domain superfamily	-	-	-
CGMCC3_g12290	0	0.0368932	0.0400565	8.66036	0	0	0	0	7.70191	0	0	0	T0M9T8,Uncharacterized protein	-	PF00732,MC oxidoreductase;PF05199,MC oxidoreductase	IPR012132,Glucose-methanol-choline oxidoreductase;IPR036188,FAD/NAD(P)-binding domain superfamily;IPR000172,Glucose-methanol-choline oxidoreductase, N-terminal;IPR007867,Glucose-methanol-choline oxidoreductase, C-terminal	-	GO:0055114,biological_process,oxidation-reduction process;GO:0050660,molecular_function,flavin adenine dinucleotide binding;GO:0016614,molecular_function,oxidoreductase activity, acting on CH-OH group of donors	-
CGMCC3_g17513	0.387894	0.252714	0.0685954	0	0	0	0	0	0	0	20.8078	0	L2FLS6,Ubiquitin family protein	XP_007283764.1,ubiquitin family protein	PF00240,Ubiquitin family	IPR000626,Ubiquitin domain;IPR029071,Ubiquitin-like domain superfamily;IPR019956,Ubiquitin;IPR019954,Ubiquitin conserved site	-	-	-
CGMCC3_g8936	0	0.0747865	0	0	0	40.5655	0	0	0	19.5604	0	0	L2FNZ7,Aldehyde reductase	XP_007283083.1,aldehyde reductase	PF00248,Aldo/keto reductase family	IPR036812,NADP-dependent oxidoreductase domain superfamily;IPR023210,NADP-dependent oxidoreductase domain	-	-	K15303,ko00980,Metabolism of xenobiotics by cytochrome P450
CGMCC3_g8493	7.91123	8.94704	8.87755	100.49	28.3781	46.4405	0	37.3033	35.7475	22.3933	28.1981	22.5055	T0M907,NOL1/NOP2/sun family protein	-	PF01189,16S rRNA methyltransferase RsmB/F;PF09362,omain of unknown function (DUF1996)	IPR018535,Domain of unknown function DUF1996;IPR001678,SAM-dependent methyltransferase RsmB/NOP2-type;IPR029063,S-adenosyl-L-methionine-dependent methyltransferase;IPR023267,RNA (C5-cytosine) methyltransferase	-	GO:0003723,molecular_function,RNA binding;GO:0032259,biological_process,methylation;GO:0016740,molecular_function,transferase activity;GO:0008168,molecular_function,methyltransferase activity	-
CGMCC3_g15430	6.34478	6.71887	7.99853	128.097	124.349	129.498	13.477	24.7664	14.2401	84.7438	33.6983	8.96512	L2GE63,tRNA	XP_007274032.1,tRNA (cytosine-5-)-methyltransferase ncl1	PF17125,N-terminal domain of 16S rRNA methyltransferase RsmF;PF01189,16S rRNA methyltransferase RsmB/F	IPR023267,RNA (C5-cytosine) methyltransferase;IPR029063,S-adenosyl-L-methionine-dependent methyltransferase;IPR023273,RNA (C5-cytosine) methyltransferase, NOP2;IPR018314,Bacterial Fmu (Sun)/eukaryotic nucleolar NOL1/Nop2p, conserved site;IPR001678,SAM-dependent methyltransferase RsmB/NOP2-type;IPR031341,Ribosomal RNA small subunit methyltransferase F, N-terminal;IPR011023,Nop2p	-	GO:0030687,cellular_component,preribosome, large subunit precursor;GO:1902626,biological_process,assembly of large subunit precursor of preribosome;GO:0070475,biological_process,rRNA base methylation;GO:0005730,cellular_component,nucleolus;GO:0009383,molecular_function,rRNA (cytosine-C5-)-methyltransferase activity;GO:0016740,molecular_function,transferase activity;GO:0003723,molecular_function,R…	-
CGMCC3_g15531	0.105133	0	0	0	0	0	0	0	0	0	0	0	L2G233,MFS multidrug transporter	XP_007278205.1,MFS multidrug transporter	-	IPR036259,MFS transporter superfamily;IPR020846,Major facilitator superfamily domain;IPR011701,Major facilitator superfamily	-	GO:0055085,biological_process,transmembrane transport;GO:0016021,cellular_component,integral component of membrane;GO:0016020,cellular_component,membrane	-
CGMCC3_g14611	0	0.0503633	0	0	0	0	0	0	0	0	0	0	L2FQF6,Sulfatase	XP_007282625.1,sulfatase	PF16347,omain of unknown function (DUF4976);PF00884,Sulfatase	IPR000917,Sulfatase, N-terminal;IPR017850,Alkaline-phosphatase-like, core domain superfamily;IPR017849,Alkaline phosphatase-like, alpha/beta/alpha;IPR032506,Domain of unknown function DUF4976	-	GO:0008484,molecular_function,sulfuric ester hydrolase activity;GO:0003824,molecular_function,catalytic activity;GO:0008152,biological_process,metabolic process	K01565,ko00531,Glycosaminoglycan degradation;K01565,ko04142,Lysosome;K01565,ko01100,Metabolic pathways
CGMCC3_g2785	3406.07	3210.54	3222.43	799.474	946.773	655.51	651.191	1244.54	802.737	948.247	1411.15	1443.94	-	-	-	-	-	-	-
CGMCC3_g14592	0.0297811	0.0363797	0.0526652	0	2.00968	0	2.39592	0	0	1.58585	0	1.5938	L2FYP9,Hybrid nrps pks	XP_007279389.1,hybrid nrps pks	PF13489,Methyltransferase domain;PF13649,Methyltransferase domain;PF00501,AMP-binding enzyme;PF07993,Male sterility protein;PF00106,short chain dehydrogenase;PF00668,Condensation domain;PF16197,Ketoacyl-synthetase C-terminal extension;PF14765,Polyketide synthase dehydratase;PF08659,KR domain;PF13561,noyl-(Acyl carrier protein) reductase;PF13847,Methyltransferase domain;PF00698,Acyl transferase do…	IPR020845,AMP-binding, conserved site;IPR013217,Methyltransferase type 12;IPR016036,Malonyl-CoA ACP transacylase, ACP-binding;IPR013968,Polyketide synthase, ketoreductase domain;IPR032821,Ketoacyl-synthetase, C-terminal extension;IPR014043,Acyl transferase;IPR020841,Polyketide synthase, beta-ketoacyl synthase domain;IPR016039,Thiolase-like;IPR016035,Acyl transferase/acyl hydrolase/lysophospholipa…	-	GO:0003824,molecular_function,catalytic activity;GO:0008152,biological_process,metabolic process;GO:0031177,molecular_function,phosphopantetheine binding;GO:0016740,molecular_function,transferase activity	-
CGMCC3_g17714	0	0	0	0	7.10677	0	0	0	0	0	7.0617	0	A0A1Q8RFZ8,Vegetative incompatibility protein HET-E-1-like protein 7	-	-	IPR007111,NACHT nucleoside triphosphatase;IPR017986,WD40-repeat-containing domain;IPR027417,P-loop containing nucleoside triphosphate hydrolase;IPR036322,WD40-repeat-containing domain superfamily;IPR015943,WD40/YVTN repeat-like-containing domain superfamily;IPR020472,G-protein beta WD-40 repeat;IPR001680,WD40 repeat	-	-	-
CGMCC3_g18075	0.0541535	0.0441015	0	10.3524	0	0	0	0	0	0	0	11.5926	A0A161VII3,Rna-directed dna polymerase from transposon x-element	-	-	-	-	GO:0003964,molecular_function,RNA-directed DNA polymerase activity;GO:0006278,biological_process,RNA-dependent DNA biosynthetic process	-
CGMCC3_g17716	5.48032	5.59247	5.83464	12.8285	12.0758	0	7.1983	37.0387	3.80293	28.5872	11.9992	4.78841	A0A1Q8RAX7,Kinesin light chain 5	-	-	IPR002151,Kinesin light chain;IPR013026,Tetratricopeptide repeat-containing domain;IPR019734,Tetratricopeptide repeat;IPR027417,P-loop containing nucleoside triphosphate hydrolase;IPR000845,Nucleoside phosphorylase domain;IPR035994,Nucleoside phosphorylase superfamily;IPR011990,Tetratricopeptide-like helical domain superfamily;IPR002182,NB-ARC	-	GO:0003824,molecular_function,catalytic activity;GO:0043531,molecular_function,ADP binding;GO:0005871,cellular_component,kinesin complex;GO:0003777,molecular_function,microtubule motor activity;GO:0009116,biological_process,nucleoside metabolic process	-
CGMCC3_g17717	0	0	0	0	0	0	0	0	23.4542	0	0	0	A0A135TJC6,Uncharacterized protein	-	-	-	-	-	-
CGMCC3_g17711	0	0	0	0	0	0	0	8.16449	5.86799	0	0	0	A0A166N712,Uncharacterized protein	-	PF12520,Protein of unknown function (DUF3723)	IPR022198,Protein of unknown function DUF3723	-	-	-
CGMCC3_g17712	0.0594317	0	0	0	0	0	0	0	0	0	0	0	A0A066XRY7,Uncharacterized protein	-	PF08030,erric reductase NAD binding domain;PF08022,AD-binding domain	IPR013121,Ferric reductase, NAD binding domain;IPR017927,Ferredoxin reductase-type FAD-binding domain;IPR013112,FAD-binding 8	-	GO:0055114,biological_process,oxidation-reduction process;GO:0016491,molecular_function,oxidoreductase activity;GO:0016021,cellular_component,integral component of membrane;GO:0016020,cellular_component,membrane	-
CGMCC3_g4968	1.01628	0.965577	0.4493	0	45.7202	0	54.5071	0	28.7966	36.0781	0	0	L2FDG1,Uncharacterized protein	XP_007286715.1,hypothetical protein CGGC5_14238	-	-	-	GO:0016021,cellular_component,integral component of membrane;GO:0016020,cellular_component,membrane	-
CGMCC3_g15138	5.62679	5.94729	5.78679	61.0306	53.8589	35.2559	0	47.1987	40.7072	34.0003	21.4069	17.0854	L2FWZ8,ATP-dependent RNA helicase mak5	XP_007280327.1,ATP-dependent RNA helicase mak5	PF00271,Helicase conserved C-terminal domain;PF00270,AD/DEAH box helicase	IPR014001,Helicase superfamily 1/2, ATP-binding domain;IPR027417,P-loop containing nucleoside triphosphate hydrolase;IPR014014,RNA helicase, DEAD-box type, Q motif;IPR011545,DEAD/DEAH box helicase domain;IPR000629,ATP-dependent RNA helicase DEAD-box, conserved site;IPR001650,Helicase, C-terminal	-	GO:0003676,molecular_function,nucleic acid binding;GO:0004386,molecular_function,helicase activity;GO:0000166,molecular_function,nucleotide binding;GO:0005524,molecular_function,ATP binding;GO:0016787,molecular_function,hydrolase activity	-
CGMCC3_g12120	4.10312	4.22327	4.45941	0	15.3825	0	36.6777	26.9606	19.3772	0	15.285	24.3985	L2FVN4,O-methylsterigmatocystin oxidoreductase	XP_007280778.1,o-methylsterigmatocystin oxidoreductase	PF00067,Cytochrome P450	IPR036396,Cytochrome P450 superfamily;IPR002401,Cytochrome P450, E-class, group I;IPR001128,Cytochrome P450;IPR017972,Cytochrome P450, conserved site	-	GO:0016705,molecular_function,oxidoreductase activity, acting on paired donors, with incorporation or reduction of molecular oxygen;GO:0046872,molecular_function,metal ion binding;GO:0004497,molecular_function,monooxygenase activity;GO:0016491,molecular_function,oxidoreductase activity;GO:0005506,molecular_function,iron ion binding;GO:0055114,biological_process,oxidation-reduction process;GO:0020…	-
CGMCC3_g12121	4.55795	4.67885	3.31895	0	0	0	24.6515	0	0	0	0	0	T0LJA1,Uncharacterized protein	-	PF07992,Pyridine nucleotide-disulphide oxidoreductase	IPR023753,FAD/NAD(P)-binding domain;IPR000103,Pyridine nucleotide-disulphide oxidoreductase, class-II;IPR036188,FAD/NAD(P)-binding domain superfamily	-	GO:0055114,biological_process,oxidation-reduction process;GO:0016491,molecular_function,oxidoreductase activity	-
CGMCC3_g12122	0	0.0671057	0.437157	0	0	0	0	19.4918	0	0	0	17.6395	L2FUN2,Flavonol synthase	XP_007280776.1,flavonol synthase	PF03171,2OG-Fe(II) oxygenase superfamily;PF14226,non-haem dioxygenase in morphine synthesis N-terminal	IPR005123,Oxoglutarate/iron-dependent dioxygenase;IPR027443,Isopenicillin N synthase-like;IPR026992,Non-haem dioxygenase N-terminal domain	-	GO:0055114,biological_process,oxidation-reduction process;GO:0016491,molecular_function,oxidoreductase activity	-
CGMCC3_g12123	0.0160635	0.0130817	0.0142034	0	0	0	0	0	2.73097	0	0	0	A0A1G4BML9,Uncharacterized protein	-	-	IPR027417,P-loop containing nucleoside triphosphate hydrolase;IPR002110,Ankyrin repeat;IPR007751,Domain of unknown function DUF676, lipase-like;IPR036770,Ankyrin repeat-containing domain superfamily;IPR020683,Ankyrin repeat-containing domain;IPR029058,Alpha/Beta hydrolase fold	-	-	-
CGMCC3_g12124	0.128463	0.0523085	0.0378623	0	0	0	0	0	0	4.56043	0	0	L2FVM9,Uncharacterized protein	XP_007280773.1,hypothetical protein CGGC5_1013	-	-	-	GO:0016021,cellular_component,integral component of membrane;GO:0016020,cellular_component,membrane	-
CGMCC3_g12125	12.9432	11.9461	13.0975	0	0	0	46.2796	0	85.5748	0	19.2864	0	L2FVG2,Uncharacterized protein	XP_007280772.1,hypothetical protein CGGC5_1012	-	-	-	-	-
CGMCC3_g1751	13.2994	12.4611	11.1777	60.1432	7.72011	50.5356	0	0	4.86247	0	15.3423	48.9802	T0K1G3,Amino acid permease	-	PF13520,Amino acid permease	IPR004840,Amino acid permease, conserved site;IPR002293,Amino acid/polyamine transporter I	-	GO:0055085,biological_process,transmembrane transport;GO:0022857,molecular_function,transmembrane transporter activity;GO:0006865,biological_process,amino acid transport;GO:0016021,cellular_component,integral component of membrane;GO:0016020,cellular_component,membrane	-
CGMCC3_g12127	0.49374	0.753921	1.09142	0	0	0	0	0	0	26.2917	33.1071	0	L2FWM2,Uncharacterized protein	XP_007280770.1,hypothetical protein CGGC5_1010	-	-	-	-	-
CGMCC3_g12128	50.2208	55.771	50.3581	51.7753	0	68.3642	74.7052	54.9134	105.246	90.653	10.3775	16.565	T0KKZ9,Uncharacterized protein	-	-	-	-	-	-
CGMCC3_g12129	27.81	28.4108	26.4171	44.2505	26.7776	43.8213	47.8859	54.7546	50.5971	56.3475	39.9116	63.7087	T0KT54,Rnapii degradation factor def1	-	PF02845,CUE domain	IPR003892,Ubiquitin system component Cue;IPR009060,UBA-like superfamily	-	-	-
CGMCC3_g9285	0.00600166	0.00977524	0	0	0	0	3.86271	2.83936	4.08141	0	0	0	L2GAJ1,Polyketide synthase	XP_007275318.1,polyketide synthase	PF13649,Methyltransferase domain;PF08659,KR domain;PF13602,Zinc-binding dehydrogenase;PF00106,short chain dehydrogenase;PF02801,Beta-ketoacyl synthase, C-terminal domain;PF16197,Ketoacyl-synthetase C-terminal extension;PF14765,Polyketide synthase dehydratase;PF13489,Methyltransferase domain;PF08242,Methyltransferase domain;PF00698,Acyl transferase domain;PF00109,Beta-ketoacyl synthase, N-terminal…	IPR020843,Polyketide synthase, enoylreductase domain;IPR013217,Methyltransferase type 12;IPR013149,Alcohol dehydrogenase, C-terminal;IPR016036,Malonyl-CoA ACP transacylase, ACP-binding;IPR013968,Polyketide synthase, ketoreductase domain;IPR032821,Ketoacyl-synthetase, C-terminal extension;IPR011032,GroES-like superfamily;IPR014043,Acyl transferase;IPR020841,Polyketide synthase, beta-ketoacyl synth…	-	GO:0031177,molecular_function,phosphopantetheine binding;GO:0003824,molecular_function,catalytic activity;GO:0016740,molecular_function,transferase activity;GO:0016491,molecular_function,oxidoreductase activity;GO:0008152,biological_process,metabolic process;GO:0055114,biological_process,oxidation-reduction process	-
CGMCC3_g4139	127.979	128.918	129.783	88.1187	0	87.264	105.953	31.1532	0	42.0781	35.3238	63.4335	T0KKL7,Mannan endo-1,6-alpha-mannosidase	-	PF03663,lycosyl hydrolase family 76	IPR008928,Six-hairpin glycosidase superfamily;IPR014480,Mannan endo-1,6-alpha-mannosidase;IPR005198,Glycoside hydrolase, family 76	-	GO:0016798,molecular_function,hydrolase activity, acting on glycosyl bonds;GO:0016787,molecular_function,hydrolase activity;GO:0003824,molecular_function,catalytic activity;GO:0016052,biological_process,carbohydrate catabolic process;GO:0008496,molecular_function,mannan endo-1,6-alpha-mannosidase activity;GO:0008152,biological_process,metabolic process;GO:0016020,cellular_component,membrane;GO:00…	-
CGMCC3_g4960	7.0358	6.27549	9.47973	0	0	0	0	0	0	35.6816	89.8621	35.8605	L2FEQ7,Uncharacterized protein	XP_007286708.1,hypothetical protein CGGC5_14231	-	-	-	-	-
CGMCC3_g14590	1.95111	1.26225	1.75743	0	0	0	11.736	17.2535	12.4005	15.536	9.78164	7.80694	L2FYX6,Peptidase s41 family protein	XP_007279387.1,peptidase s41 family protein	PF03572,Peptidase family S41	IPR005151,Tail specific protease;IPR029045,ClpP/crotonase-like domain superfamily	-	GO:0008236,molecular_function,serine-type peptidase activity;GO:0006508,biological_process,proteolysis	-
CGMCC3_g4138	0.719866	1.10352	0.973483	0	0	0	0	0	14.3983	0	0	9.06473	L2FZI1,Lipase esterase	XP_007279809.1,lipase esterase	PF07859,alpha/beta hydrolase fold;PF00135,Carboxylesterase family	IPR013094,Alpha/beta hydrolase fold-3;IPR029058,Alpha/Beta hydrolase fold	-	GO:0016787,molecular_function,hydrolase activity;GO:0008152,biological_process,metabolic process	-
CGMCC3_g11160	14.8772	14.7357	13.899	16.5111	58.2836	0	27.794	20.4305	14.6838	18.3968	34.7484	9.24448	L2FMI7,C6 transcription factor	XP_007283345.1,C6 transcription factor	PF00172,ungal Zn(2)-Cys(6) binuclear cluster domain;PF06985,Heterokaryon incompatibility protein (HET)	IPR001138,Zn(2)-C6 fungal-type DNA-binding domain;IPR036864,Zn(2)-C6 fungal-type DNA-binding domain superfamily;IPR010730,Heterokaryon incompatibility	-	GO:0006355,biological_process,regulation of transcription, DNA-templated;GO:0006357,biological_process,regulation of transcription by RNA polymerase II;GO:0008270,molecular_function,zinc ion binding;GO:0000981,molecular_function,RNA polymerase II transcription factor activity, sequence-specific DNA binding;GO:0005634,cellular_component,nucleus	-
CGMCC3_g16327	43.0972	39.8949	43.8182	19.7574	83.6913	45.6534	99.7757	146.684	0	66.0412	0	66.3723	L2GCR4,Uncharacterized protein	XP_007274562.1,hypothetical protein CGGC5_4040	-	-	-	-	-
CGMCC3_g5683	1.55553	1.77351	1.92557	0	0	0	200.23	0	0	0	0	0	-	-	-	-	-	-	-
CGMCC3_g15370	9.07501	10.303	13.5185	0	24.1338	0	28.7721	63.4484	30.4011	0	23.9808	0	T0M224,Ribonuclease	-	PF01351,Ribonuclease HII	IPR004649,Ribonuclease H2, subunit A;IPR024567,Ribonuclease HII/HIII domain;IPR023160,Ribonuclease HII, helix-loop-helix cap domain superfamily;IPR036397,Ribonuclease H superfamily;IPR001352,Ribonuclease HII/HIII;IPR012337,Ribonuclease H-like superfamily	-	GO:0016787,molecular_function,hydrolase activity;GO:0004523,molecular_function,RNA-DNA hybrid ribonuclease activity;GO:0003676,molecular_function,nucleic acid binding;GO:0016070,biological_process,RNA metabolic process;GO:0003723,molecular_function,RNA binding;GO:0090502,biological_process,RNA phosphodiester bond hydrolysis, endonucleolytic;GO:0004518,molecular_function,nuclease activity;GO:00903…	K10743,ko03030,DNA replication
CGMCC3_g6022	23.0994	22.2095	21.5788	71.2957	62.9177	61.7786	45.0059	27.5687	15.8513	0	62.5187	29.9386	L2GGM9,Dead box RNA helicase	XP_007273344.1,dead box RNA helicase	PF00271,Helicase conserved C-terminal domain;PF00270,AD/DEAH box helicase	IPR014001,Helicase superfamily 1/2, ATP-binding domain;IPR027417,P-loop containing nucleoside triphosphate hydrolase;IPR014014,RNA helicase, DEAD-box type, Q motif;IPR011545,DEAD/DEAH box helicase domain;IPR000629,ATP-dependent RNA helicase DEAD-box, conserved site;IPR001650,Helicase, C-terminal	-	GO:0003676,molecular_function,nucleic acid binding;GO:0016787,molecular_function,hydrolase activity;GO:0000166,molecular_function,nucleotide binding;GO:0005524,molecular_function,ATP binding;GO:0004386,molecular_function,helicase activity	-
CGMCC3_g6373	36.7106	36.4474	36.2322	0	47.9862	78.5291	85.8129	0	120.895	94.6655	119.205	123.682	T0JWC6,Dienelactone hydrolase	-	PF01738,ienelactone hydrolase family	IPR002925,Dienelactone hydrolase;IPR029058,Alpha/Beta hydrolase fold	-	GO:0016787,molecular_function,hydrolase activity	-
CGMCC3_g4963	0	0.0195813	0.0425205	0	25.961	0	0	22.7507	24.5271	20.486	0	0	T0M267,Benzaldehyde lyase	-	PF00205,Thiamine pyrophosphate enzyme, central domain;PF02776,Thiamine pyrophosphate enzyme, N-terminal TPP binding domain;PF02775,Thiamine pyrophosphate enzyme, C-terminal TPP binding domain	IPR029061,Thiamin diphosphate-binding fold;IPR012001,Thiamine pyrophosphate enzyme, N-terminal TPP-binding domain;IPR011766,Thiamine pyrophosphate enzyme, C-terminal TPP-binding;IPR029035,DHS-like NAD/FAD-binding domain superfamily;IPR012000,Thiamine pyrophosphate enzyme, central domain	-	GO:0030976,molecular_function,thiamine pyrophosphate binding;GO:0003824,molecular_function,catalytic activity;GO:0000287,molecular_function,magnesium ion binding;GO:0016829,molecular_function,lyase activity	-
CGMCC3_g4362	4.71044	4.63702	4.53114	49.4773	13.9722	0	66.6301	36.7333	0	55.1278	97.1853	33.2425	L2FQB5,Major facilitator superfamily transporter	XP_007283050.1,major facilitator superfamily transporter	-	IPR036259,MFS transporter superfamily;IPR020846,Major facilitator superfamily domain;IPR011701,Major facilitator superfamily	-	GO:0055085,biological_process,transmembrane transport;GO:0016021,cellular_component,integral component of membrane;GO:0016020,cellular_component,membrane	-
CGMCC3_g9331	5.86316	4.8942	5.24903	28.0213	118.697	64.7488	0	34.6729	24.9201	46.8321	19.6573	94.1337	T0L4M6,Uncharacterized protein	-	PF15341,Ribosome biogenesis protein SLX9	-	-	-	-
CGMCC3_g15688	16.3151	17.2367	16.626	12.0422	17.0034	0	40.5425	29.8015	21.419	13.4175	33.7911	0	L2GER8,Uncharacterized protein	XP_007274415.1,hypothetical protein CGGC5_3911	-	-	-	-	-
CGMCC3_g15473	0.0464763	0	0	0	0	0	0	0	0	0	0	0	L2G3B2,Short-chain dehydrogenase reductase family	XP_007277756.1,short-chain dehydrogenase reductase family	PF08659,KR domain;PF13561,noyl-(Acyl carrier protein) reductase;PF00106,short chain dehydrogenase	IPR036291,NAD(P)-binding domain superfamily;IPR002347,Short-chain dehydrogenase/reductase SDR	-	-	-
CGMCC3_g15689	21.3168	24.4881	22.4403	16.0122	22.6089	36.9993	94.3392	118.879	42.7202	71.3632	44.931	17.9302	L2GCY3,D-arabinitol dehydrogenase	XP_007274416.1,d-arabinitol dehydrogenase	PF08659,KR domain;PF13561,noyl-(Acyl carrier protein) reductase;PF00106,short chain dehydrogenase	IPR036291,NAD(P)-binding domain superfamily;IPR020904,Short-chain dehydrogenase/reductase, conserved site;IPR002347,Short-chain dehydrogenase/reductase SDR	-	GO:0055114,biological_process,oxidation-reduction process;GO:0016491,molecular_function,oxidoreductase activity	-
CGMCC3_g1840	0.267443	0.508198	0.0788245	0	0	0	0	0	0	0	0	0	L2FSA9,2-hydroxy-3-oxopropionate reductase	XP_007281690.1,2-hydroxy-3-oxopropionate reductase	PF14833,NAD-binding of NADP-dependent 3-hydroxyisobutyrate dehydrogenase;PF03446,NAD binding domain of 6-phosphogluconate dehydrogenase	IPR036291,NAD(P)-binding domain superfamily;IPR013328,6-phosphogluconate dehydrogenase, domain 2;IPR015815,3-hydroxyisobutyrate dehydrogenase-related;IPR029154,3-hydroxyisobutyrate dehydrogenase, NAD-binding domain;IPR006115,6-phosphogluconate dehydrogenase, NADP-binding;IPR008927,6-phosphogluconate dehydrogenase-like, C-terminal domain superfamily	-	GO:0051287,molecular_function,NAD binding;GO:0055114,biological_process,oxidation-reduction process;GO:0016491,molecular_function,oxidoreductase activity;GO:0004616,molecular_function,phosphogluconate dehydrogenase (decarboxylating) activity	-
CGMCC3_g1841	0	0.0678391	0	0	0	0	0	0	0	0	0	35.6645	T0KYL7,Major facilitator superfamily transporter	-	-	IPR036259,MFS transporter superfamily;IPR020846,Major facilitator superfamily domain;IPR011701,Major facilitator superfamily	-	GO:0055085,biological_process,transmembrane transport;GO:0016021,cellular_component,integral component of membrane;GO:0016020,cellular_component,membrane	-
CGMCC3_g1842	0	0	0	0	0	0	0	0	0	0	0	9.59795	L2FT10,Transcription factor	XP_007281691.1,transcription factor	PF04082,ungal specific transcription factor domain	IPR007219,Transcription factor domain, fungi	-	GO:0003677,molecular_function,DNA binding;GO:0006351,biological_process,transcription, DNA-templated;GO:0008270,molecular_function,zinc ion binding;GO:0005634,cellular_component,nucleus	-
CGMCC3_g1843	1.40716	2.29192	3.73265	0	0	0	0	0	0	0	0	0	T0K528,Uncharacterized protein	-	-	-	-	-	-
CGMCC3_g1844	2.84782	2.55794	3.9252	0	0	0	0	0	0	0	0	0	T0LFG7,Uncharacterized protein	-	PF01073,3-beta hydroxysteroid dehydrogenase/isomerase family;PF13460,NAD(P)H-binding;PF05368,NmrA-like family;PF01370,NAD dependent epimerase/dehydratase family	IPR036291,NAD(P)-binding domain superfamily;IPR002225,3-beta hydroxysteroid dehydrogenase/isomerase	-	GO:0003854,molecular_function,3-beta-hydroxy-delta5-steroid dehydrogenase activity;GO:0055114,biological_process,oxidation-reduction process;GO:0006694,biological_process,steroid biosynthetic process;GO:0016616,molecular_function,oxidoreductase activity, acting on the CH-OH group of donors, NAD or NADP as acceptor	-
CGMCC3_g1845	16.174	13.5944	14.6261	66.1381	46.693	57.3095	55.6668	40.9189	44.1139	18.4229	46.3969	74.0608	L2FSI3,Iron-sulfur clusters transporter atm1	XP_007281693.1,iron-sulfur clusters transporter atm1	PF00005,ABC transporter;PF00664,ABC transporter transmembrane region	IPR003439,ABC transporter-like;IPR027417,P-loop containing nucleoside triphosphate hydrolase;IPR011527,ABC transporter type 1, transmembrane domain;IPR036640,ABC transporter type 1, transmembrane domain superfamily;IPR003593,AAA+ ATPase domain;IPR017871,ABC transporter, conserved site	-	GO:0042626,molecular_function,ATPase activity, coupled to transmembrane movement of substances;GO:0055085,biological_process,transmembrane transport;GO:0016887,molecular_function,ATPase activity;GO:0016020,cellular_component,membrane;GO:0000166,molecular_function,nucleotide binding;GO:0005524,molecular_function,ATP binding;GO:0016021,cellular_component,integral component of membrane	K05663,ko02010,ABC transporters
CGMCC3_g1846	0.113763	0.30882	0.167649	0	0	0	0	0	0	0	10.171	8.11767	N4VJS2,Periplasmic beta-glucosidase	-	PF14310,ibronectin type III-like domain;PF00933,lycosyl hydrolase family 3 N terminal domain;PF01915,lycosyl hydrolase family 3 C-terminal domain	IPR036962,Glycoside hydrolase, family 3, N-terminal domain superfamily;IPR036881,Glycoside hydrolase family 3 C-terminal domain superfamily;IPR017853,Glycoside hydrolase superfamily;IPR013783,Immunoglobulin-like fold;IPR002772,Glycoside hydrolase family 3 C-terminal domain;IPR026891,Fibronectin type III-like domain;IPR001764,Glycoside hydrolase, family 3, N-terminal	-	GO:0004553,molecular_function,hydrolase activity, hydrolyzing O-glycosyl compounds;GO:0005975,biological_process,carbohydrate metabolic process;GO:0016787,molecular_function,hydrolase activity	K05349,ko00940,Phenylpropanoid biosynthesis;K05349,ko00460,Cyanoamino acid metabolism;K05349,ko01110,Biosynthesis of secondary metabolites;K05349,ko01100,Metabolic pathways;K05349,ko00500,Starch and sucrose metabolism
CGMCC3_g1847	0.287627	0.351355	0.12716	0	0	0	0	0	0	0	0	0	L2FSB6,BTB/POZ domain-containing protein	XP_007281695.1,BTB/POZ domain-containing protein	PF00651,BTB/POZ domain	IPR000210,BTB/POZ domain;IPR011333,SKP1/BTB/POZ domain superfamily	-	-	-
CGMCC3_g1848	2.94855	3.33233	3.22786	7.66898	21.6569	17.7207	12.9096	9.48943	0	8.54481	0	8.58764	T0MDN4,Subtilase	-	PF00082,Subtilase family	IPR000209,Peptidase S8/S53 domain;IPR023828,Peptidase S8, subtilisin, Ser-active site;IPR037045,Peptidase S8 propeptide/proteinase inhibitor I9 superfamily;IPR015500,Peptidase S8, subtilisin-related;IPR023827,Peptidase S8, subtilisin, Asp-active site;IPR022398,Peptidase S8, subtilisin, His-active site;IPR034187,PoSI-like peptidase domain;IPR036852,Peptidase S8/S53 domain superfamily	-	GO:0008236,molecular_function,serine-type peptidase activity;GO:0006508,biological_process,proteolysis;GO:0016787,molecular_function,hydrolase activity;GO:0004252,molecular_function,serine-type endopeptidase activity;GO:0008233,molecular_function,peptidase activity	-
CGMCC3_g1849	138.14	132.965	148.048	53.446	31.7747	64.9988	108.909	34.8068	55.036	75.2207	74.9863	44.0987	T0M6K7,Glycosyltransferase family 20	-	PF00982,lycosyltransferase family 20;PF02358,Trehalose-phosphatase	IPR023214,HAD superfamily;IPR001830,Glycosyl transferase, family 20;IPR006379,HAD-superfamily hydrolase, subfamily IIB;IPR036412,HAD-like superfamily;IPR003337,Trehalose-phosphatase	-	GO:0003824,molecular_function,catalytic activity;GO:0005992,biological_process,trehalose biosynthetic process;GO:0016740,molecular_function,transferase activity	K16055,ko01100,Metabolic pathways;K16055,ko00500,Starch and sucrose metabolism
CGMCC3_g11166	0	0	0	0	0	0	0	0	95.9887	0	0	0	N4VAQ3,Uncharacterized protein	-	-	-	-	-	-
CGMCC3_g14656	0	0.0685887	0	0	0	0	0	0	0	0	0	0	L2G5H5,Uncharacterized protein	XP_007277081.1,hypothetical protein CGGC5_6235	-	-	-	-	-
CGMCC3_g4131	0	0.124769	0	0	41.355	0	0	0	0	0	0	0	L2FYK7,Major facilitator superfamily transporter	XP_007279802.1,major facilitator superfamily transporter	-	IPR036259,MFS transporter superfamily;IPR020846,Major facilitator superfamily domain;IPR011701,Major facilitator superfamily	-	GO:0055085,biological_process,transmembrane transport;GO:0016021,cellular_component,integral component of membrane;GO:0016020,cellular_component,membrane	-
CGMCC3_g6376	144.766	146.774	131.826	1240.09	2451.38	1432.74	1287.3	1560.03	514.663	391.486	347.977	763.752	T0L3A2,Uncharacterized protein	-	-	-	-	-	-
CGMCC3_g14089	0.179344	0.876322	0	0	0	0	0	0	0	38.2003	0	38.3918	A0A0G2I413,Putative guanyl-specific ribonuclease f1	-	-	IPR016191,Ribonuclease/ribotoxin	-	GO:0003723,molecular_function,RNA binding;GO:0090501,biological_process,RNA phosphodiester bond hydrolysis;GO:0004540,molecular_function,ribonuclease activity	-
CGMCC3_g1450	0.312382	0.508793	0.441934	0	0	0	0	0	0	0	0	0	T0LC87,Uncharacterized protein	-	PF09337,His(2)-Cys(2) zinc finger	IPR016181,Acyl-CoA N-acyltransferase;IPR015416,Zinc finger, H2C2-type, histone UAS binding;IPR000182,GNAT domain	-	GO:0008080,molecular_function,N-acetyltransferase activity	K22842,ko00330,Arginine and proline metabolism;K22842,ko01110,Biosynthesis of secondary metabolites;K22842,ko01100,Metabolic pathways
CGMCC3_g1457	1.15362	0.93948	1.23861	0	0	0	0	0	56.0366	0	0	0	L2FH14,Uncharacterized protein	XP_007285484.1,hypothetical protein CGGC5_13360	-	-	-	-	-
CGMCC3_g8145	2.87533	2.62422	2.47663	56.8627	40.1446	21.8988	31.9066	35.1803	33.7131	0	26.5933	21.2247	L2FJY0,Signal recognition particle subunit SRP68	XP_007284223.1,signal recognition particle 68 kda protein	PF16969,RNA-binding signal recognition particle 68	IPR034652,Signal recognition particle subunit SRP68, RNA-binding domain;IPR038253,SRP68, N-terminal domain superfamily;IPR026258,Signal recognition particle subunit SRP68	-	GO:0006614,biological_process,SRP-dependent cotranslational protein targeting to membrane;GO:0005047,molecular_function,signal recognition particle binding;GO:0005786,cellular_component,signal recognition particle, endoplasmic reticulum targeting;GO:0030942,molecular_function,endoplasmic reticulum signal peptide binding;GO:0003723,molecular_function,RNA binding;GO:0005737,cellular_component,cytop…	K03107,ko03060,Protein export
CGMCC3_g14596	0.0732895	0.0596854	0	0	0	32.3744	0	0	0	0	0	0	L2G0M5,O-methyltransferase	XP_007279393.1,o-methyltransferase	PF00891,O-methyltransferase	IPR001077,O-methyltransferase, family 2;IPR016461,O-methyltransferase COMT-type;IPR029063,S-adenosyl-L-methionine-dependent methyltransferase;IPR036388,Winged helix-like DNA-binding domain superfamily;IPR036390,Winged helix DNA-binding domain superfamily	-	GO:0032259,biological_process,methylation;GO:0008171,molecular_function,O-methyltransferase activity;GO:0016740,molecular_function,transferase activity;GO:0008168,molecular_function,methyltransferase activity	-
CGMCC3_g4136	1.79344	1.77351	3.39807	24.4892	69.1566	113.174	41.2239	212.117	43.5579	0	34.359	0	T0LNX5,Uncharacterized protein	-	PF00024,PAN domain	IPR003609,PAN/Apple domain	-	-	-
CGMCC3_g10290	26.4004	25.9492	26.7046	40.1708	51.5642	67.5075	24.5897	36.1502	45.4683	16.2758	122.969	65.4296	L2FS24,Histone-lysine N-methyltransferase	XP_007282022.1,histone-lysine n-methyltransferase set9	PF00856,SET domain	IPR001214,SET domain;IPR025783,Histone-lysine N-methyltransferase SET9	-	GO:0016740,molecular_function,transferase activity;GO:0018024,molecular_function,histone-lysine N-methyltransferase activity;GO:0034770,biological_process,histone H4-K20 methylation;GO:0032259,biological_process,methylation;GO:0042799,molecular_function,histone methyltransferase activity (H4-K20 specific);GO:0008168,molecular_function,methyltransferase activity	K11429,ko00310,Lysine degradation
CGMCC3_g10291	62.2472	63.4835	66.8844	353.238	249.383	153.043	74.3279	327.817	157.072	98.3948	30.9752	98.888	T0JK77,Uncharacterized protein	-	PF00238,Ribosomal protein L14p/L23e	IPR019972,Ribosomal protein L14P, conserved site;IPR005745,Ribosomal protein L14P, bacterial-type;IPR036853,Ribosomal protein L14 superfamily;IPR000218,Ribosomal protein L14P	-	GO:0005840,cellular_component,ribosome;GO:0015934,cellular_component,large ribosomal subunit;GO:0003735,molecular_function,structural constituent of ribosome;GO:0030529,,;GO:0006412,biological_process,translation	-
CGMCC3_g10292	63.3043	61.4094	62.3532	0	62.8217	0	0	0	118.704	49.5729	62.4233	49.8214	A0A1Y1NM47,Uncharacterized protein	-	-	IPR001222,Zinc finger, TFIIS-type;IPR001529,DNA-directed RNA polymerase, M/15kDa subunit;IPR034012,Pol II subunit B9, C-terminal zinc ribbon	-	GO:0003676,molecular_function,nucleic acid binding;GO:0003899,molecular_function,DNA-directed 5'-3' RNA polymerase activity;GO:0046872,molecular_function,metal ion binding;GO:0006351,biological_process,transcription, DNA-templated;GO:0006379,biological_process,mRNA cleavage;GO:0008270,molecular_function,zinc ion binding	K03017,ko03020,RNA polymerase;K03017,ko05016,Huntington disease
CGMCC3_g10293	139.242	150.431	138.48	325.61	505.732	601.91	383.681	423.048	376.447	217.678	91.3682	255.23	L2FRJ7,Peptidyl-prolyl cis-trans isomerase	XP_007282019.1,peptidyl-prolyl cis-trans isomerase ssp-1	PF00639,PPIC-type PPIASE domain;PF00397,WW domain	IPR036020,WW domain superfamily;IPR001202,WW domain;IPR000297,Peptidyl-prolyl cis-trans isomerase, PpiC-type	-	GO:0000413,biological_process,protein peptidyl-prolyl isomerization;GO:0016853,molecular_function,isomerase activity;GO:0003755,molecular_function,peptidyl-prolyl cis-trans isomerase activity	K09578,ko04622,RIG-I-like receptor signaling pathway
CGMCC3_g10294	2.35836	2.17799	2.10677	0	26.2508	0	0	23.0047	4.13348	20.7147	13.0422	10.4093	T0JW23,Uncharacterized protein	-	PF04172,LrgB-like family	IPR007300,CidB/LrgB family	-	GO:0016021,cellular_component,integral component of membrane;GO:0016020,cellular_component,membrane	-
CGMCC3_g10295	2.40546	2.05336	2.87005	0	15.6457	0	55.9579	0	19.7087	0	0	24.816	L2FS20,Uncharacterized protein	XP_007282017.1,hypothetical protein CGGC5_10571	-	-	-	-	-
CGMCC3_g10296	0.133137	0.216848	0.11772	0	0	0	0	0	0	0	0	0	L2FRC7,Cellulosome enzyme	XP_007282016.1,cellulosome enzyme	PF14587,O-Glycosyl hydrolase family 30;PF17189,lycosyl hydrolase family 30 beta sandwich domain	IPR017853,Glycoside hydrolase superfamily;IPR033452,Glycosyl hydrolase family 30, beta sandwich domain;IPR001139,Glycoside hydrolase family 30;IPR013780,Glycosyl hydrolase, all-beta	-	GO:0006665,biological_process,sphingolipid metabolic process;GO:0004348,molecular_function,glucosylceramidase activity	-
CGMCC3_g10297	0.474898	0.812167	0.293935	0	0	0	0	0	0	0	0	20.3321	T0KW75,Uncharacterized protein	-	PF03664,lycosyl hydrolase family 62	IPR023296,Glycosyl hydrolase, five-bladed beta-propellor domain superfamily;IPR005193,Glycoside hydrolase, family 62, arabinosidase	-	GO:0046556,molecular_function,alpha-L-arabinofuranosidase activity;GO:0046373,biological_process,L-arabinose metabolic process	-
CGMCC3_g10298	1.48309	0.871197	0.98889	27.8872	6.56271	10.7398	62.5919	92.0187	66.1357	31.072	26.0844	10.4093	L2FRJ4,Hexose transporter	XP_007282014.1,hexose transporter	PF00083,Sugar (and other) transporter	IPR036259,MFS transporter superfamily;IPR003663,Sugar/inositol transporter;IPR020846,Major facilitator superfamily domain;IPR005829,Sugar transporter, conserved site;IPR005828,Major facilitator, sugar transporter-like	-	GO:0055085,biological_process,transmembrane transport;GO:0022857,molecular_function,transmembrane transporter activity;GO:0005215,molecular_function,transporter activity;GO:0016021,cellular_component,integral component of membrane;GO:0016020,cellular_component,membrane	-
CGMCC3_g10299	0.538031	0	0.317153	68.5697	0	39.611	0	127.27	0	0	0	0	-	-	-	-	-	-	-
CGMCC3_g14657	0.155553	0	0	0	41.988	0	0	0	0	0	0	0	L2G7C3,Uncharacterized protein	XP_007277080.1,hypothetical protein CGGC5_6234	PF14856,Pathogen effector; putative necrosis-inducing factor	IPR029226,Ecp2 effector protein	-	-	-
CGMCC3_g1454	0.638979	0.706217	0.484275	8.72518	12.3198	0	29.3751	0	31.0383	0	12.2417	29.3111	L2FIB6,Copper radical oxidase	XP_007285487.1,copper radical oxidase	PF01822,WSC domain	IPR002889,Carbohydrate-binding WSC	-	GO:0016021,cellular_component,integral component of membrane;GO:0016020,cellular_component,membrane	-
CGMCC3_g8474	179.74	192.57	176.167	0	0	0	456.339	83.86	241.088	113.268	95.0866	75.8908	A0A066X382,Uncharacterized protein	-	-	-	-	GO:0016021,cellular_component,integral component of membrane;GO:0016020,cellular_component,membrane	-
CGMCC3_g13651	89.9075	85.4067	78.8079	233.988	150.176	0	161.134	236.889	151.34	94.8037	29.8447	95.2789	L2FAX1,Eukaryotic translation initiation factor 3 subunit J	XP_007287415.1,eukaryotic translation initiation factor 3 subunit	PF08597,Translation initiation factor eIF3 subunit	IPR023194,Eukaryotic translation initiation factor 3-like domain superfamily;IPR013906,Eukaryotic translation initiation factor 3 subunit J	-	GO:0005737,cellular_component,cytoplasm;GO:0033290,cellular_component,eukaryotic 48S preinitiation complex;GO:0006412,biological_process,translation;GO:0006413,biological_process,translational initiation;GO:0003743,molecular_function,translation initiation factor activity;GO:0005852,cellular_component,eukaryotic translation initiation factor 3 complex;GO:0016282,cellular_component,eukaryotic 43S …	K03245,ko03013,RNA transport
CGMCC3_g13650	59.73	63.9399	56.6189	30.7568	0	71.0699	0	0	41.0295	25.7021	43.1528	81.7978	L2FBF5,Mitochondrial distribution and morphology protein	XP_007287416.1,mitochondrial distribution and morphology protein	PF08118,Yeast mitochondrial distribution and morphology (MDM) proteins	IPR012571,Mitochondrial distribution and morphology protein family 31/32, fungi	-	GO:1900208,biological_process,regulation of cardiolipin metabolic process;GO:0000001,biological_process,mitochondrion inheritance;GO:0007005,biological_process,mitochondrion organization;GO:0006873,biological_process,cellular ion homeostasis;GO:0005743,cellular_component,mitochondrial inner membrane;GO:0016020,cellular_component,membrane;GO:0016021,cellular_component,integral component of membrane	-
CGMCC3_g13653	287.207	280.791	266.028	25.6007	90.3694	157.748	71.8249	63.3555	68.3023	95.0813	119.728	95.5579	L2FB01,C2H2 type zinc finger domain-containing protein	XP_007287413.1,C2H2 type zinc finger domain-containing protein	PF00096,Zinc finger, C2H2 type	IPR013087,Zinc finger C2H2-type;IPR036236,Zinc finger C2H2 superfamily	-	GO:0003676,molecular_function,nucleic acid binding	-
CGMCC3_g13652	2181.33	2061.55	1802.6	612.229	322.731	697.908	412.239	101.008	290.386	363.813	412.308	292.509	L2FCR4,Alternative oxidase	XP_007287414.1,alternative oxidase	PF01786,Alternative oxidase	IPR002680,Alternative oxidase;IPR038659,Alternative oxidase superfamily	-	GO:0016020,cellular_component,membrane;GO:0046872,molecular_function,metal ion binding;GO:0009916,molecular_function,alternative oxidase activity;GO:0016491,molecular_function,oxidoreductase activity;GO:0070469,cellular_component,respiratory chain;GO:0055114,biological_process,oxidation-reduction process;GO:0016021,cellular_component,integral component of membrane	-
CGMCC3_g13655	40.923	36.0487	41.302	0	0	72.02	26.2334	77.1333	13.8593	0	65.5945	34.9016	L2FBF1,Uncharacterized protein	XP_007287411.1,hypothetical protein CGGC5_2428	-	-	-	-	-
CGMCC3_g13657	17.1586	16.6875	18.8079	0	0	0	45.6339	33.544	24.1088	0	38.0347	60.7126	-	-	-	-	-	-	-
CGMCC3_g18048	0.248818	0.283684	0.161337	0	0	14.6548	0	0	0	7.06644	17.7964	0	L2FRI2,G-protein beta wd-40 repeats containing	XP_007282275.1,g-protein beta wd-40 repeats containing	PF00400,WD domain, G-beta repeat;PF05729,NACHT domain;PF01048,Phosphorylase superfamily	IPR019775,WD40 repeat, conserved site;IPR017986,WD40-repeat-containing domain;IPR027417,P-loop containing nucleoside triphosphate hydrolase;IPR036322,WD40-repeat-containing domain superfamily;IPR000845,Nucleoside phosphorylase domain;IPR035994,Nucleoside phosphorylase superfamily;IPR015943,WD40/YVTN repeat-like-containing domain superfamily;IPR001680,WD40 repeat	-	GO:0003824,molecular_function,catalytic activity;GO:0009116,biological_process,nucleoside metabolic process	-
CGMCC3_g17579	0.0643216	0	0	0	0	0	0	0	0	0	17.252	0	L2G0L2,1-aminocyclopropane-1-carboxylate synthase-like protein	XP_007279119.1,1-aminocyclopropane-1-carboxylate synthase-like protein	PF00155,Aminotransferase class I and II	IPR015421,Pyridoxal phosphate-dependent transferase, major domain;IPR004839,Aminotransferase, class I/classII;IPR004838,Aminotransferases, class-I, pyridoxal-phosphate-binding site;IPR015424,Pyridoxal phosphate-dependent transferase;IPR015422,Pyridoxal phosphate-dependent transferase domain 1	-	GO:0030170,molecular_function,pyridoxal phosphate binding;GO:0003824,molecular_function,catalytic activity;GO:0009058,biological_process,biosynthetic process	-
CGMCC3_g14595	0	0.0949488	0	0	0	0	0	0	0	0	0	0	L2FYY1,Cytochrome p450 alkane	XP_007279392.1,cytochrome p450 alkane	PF00067,Cytochrome P450	IPR036396,Cytochrome P450 superfamily;IPR001128,Cytochrome P450	-	GO:0016705,molecular_function,oxidoreductase activity, acting on paired donors, with incorporation or reduction of molecular oxygen;GO:0055114,biological_process,oxidation-reduction process;GO:0020037,molecular_function,heme binding;GO:0005506,molecular_function,iron ion binding	-
CGMCC3_g15716	31488.8	31596.7	32725.4	19611.9	10009	22385.6	16175.4	12669.7	16565.8	12198.3	11382.1	8422.85	L2GD59,Uncharacterized protein	XP_007274444.1,hypothetical protein CGGC5_3940	-	-	-	-	-
CGMCC3_g15717	81.8493	84.6677	79.2735	48.6603	61.0734	74.9596	118.318	53.5211	57.7001	144.58	98.6149	127.142	T0L7J1,Uncharacterized protein	-	PF00568,WH1 domain	IPR033927,WASP family, EVH1 domain;IPR011993,PH-like domain superfamily;IPR000697,WH1/EVH1 domain	-	-	K05747,ko04062,Chemokine signaling pathway;K05747,ko04144,Endocytosis;K05747,ko05231,Choline metabolism in cancer;K05747,ko05130,Pathogenic Escherichia coli infection;K05747,ko04520,Adherens junction;K05747,ko05100,Bacterial invasion of epithelial cells;K05747,ko05132,Salmonella infection;K05747,ko05131,Shigellosis;K05747,ko04810,Regulation of actin cytoskeleton;K05747,ko04530,Tight junction;K057…
CGMCC3_g4654	0.903808	0.539763	0.372937	0	0	0	193.899	256.552	51.2193	51.3364	80.8048	0	L2GC03,AAA family ATPase	XP_007274834.1,AAA family ATPase	PF02389,Cornifin (SPRR) family	IPR003609,PAN/Apple domain	-	-	-
CGMCC3_g4307	13.1633	12.3357	12.666	0	26.1258	0	62.2938	91.5805	16.4552	61.8481	77.8805	20.7194	L2FF40,Isoflavone reductase family protein	XP_007286148.1,isoflavone reductase family protein	PF13460,NAD(P)H-binding;PF05368,NmrA-like family	IPR008030,NmrA-like domain;IPR036291,NAD(P)-binding domain superfamily	-	-	-
CGMCC3_g4652	0	0.0431811	0	0	0	0	0	0	0	0	14.2217	0	L2GBU3,MFS drug transporter	XP_007274836.1,MFS drug transporter	-	IPR036259,MFS transporter superfamily;IPR020846,Major facilitator superfamily domain;IPR011701,Major facilitator superfamily	-	GO:0055085,biological_process,transmembrane transport;GO:0016021,cellular_component,integral component of membrane;GO:0016020,cellular_component,membrane	-
CGMCC3_g4653	0.11292	0	0.0748833	0	0	0	0	0	0	12.026	0	0	L2GDM6,Cysteine synthase	XP_007274835.1,cysteine synthase	PF00581,Rhodanese-like domain;PF00291,Pyridoxal-phosphate dependent enzyme	IPR001763,Rhodanese-like domain;IPR036873,Rhodanese-like domain superfamily;IPR036052,Tryptophan synthase beta subunit-like PLP-dependent enzyme;IPR001926,Pyridoxal-phosphate dependent enzyme	-	-	-
CGMCC3_g4302	379.985	382.569	392.179	4028.47	8441.43	2723.26	2164.25	1962.08	1467.36	1742.89	1322.82	863.815	T0LJ93,40S ribosomal protein S24	-	PF01282,Ribosomal protein S24e	IPR001976,Ribosomal protein S24e;IPR018098,Ribosomal S24e conserved site;IPR012678,Ribosomal protein L23/L15e core domain superfamily	-	GO:0003735,molecular_function,structural constituent of ribosome;GO:0005840,cellular_component,ribosome;GO:0006412,biological_process,translation;GO:0030529,,;GO:0005622,cellular_component,intracellular	K02974,ko03010,Ribosome
CGMCC3_g15711	35.5699	36.1708	35.001	47.9706	0	55.4228	40.3756	0	21.3308	26.7245	100.956	80.5754	L2GEU0,Exosome complex exonuclease rrp40	XP_007274440.1,exosome complex exonuclease rrp40	PF15985,KH domain	IPR037319,Rrp40, S1 domain;IPR004088,K Homology domain, type 1;IPR036612,K Homology domain, type 1 superfamily;IPR026699,Exosome complex RNA-binding protein 1/RRP40/RRP4;IPR012340,Nucleic acid-binding, OB-fold	-	GO:0000177,cellular_component,cytoplasmic exosome (RNase complex);GO:0000176,cellular_component,nuclear exosome (RNase complex);GO:0004527,molecular_function,exonuclease activity;GO:0003723,molecular_function,RNA binding;GO:0071035,biological_process,nuclear polyadenylation-dependent rRNA catabolic process;GO:0000467,biological_process,exonucleolytic trimming to generate mature 3'-end of 5.8S rRN…	K03681,ko03018,RNA degradation
CGMCC3_g4308	5.66214	4.78847	5.83173	130.842	319.108	82.4556	40.046	88.3098	63.4701	79.519	100.132	39.9588	T0KE68,Uncharacterized protein	-	PF03876,SHS2 domain found in N terminus of Rpb7p/Rpc25p/MJ0397	IPR005576,RNA polymerase Rpb7, N-terminal;IPR036898,RNA polymerase Rpb7-like, N-terminal domain superfamily	-	GO:0006351,biological_process,transcription, DNA-templated;GO:0003899,molecular_function,DNA-directed 5'-3' RNA polymerase activity	K03004,ko03020,RNA polymerase
CGMCC3_g4658	16.2934	15.8575	17.7082	0	8.3296	54.5253	19.8609	43.7973	20.9854	26.2917	41.3839	26.4235	T0L903,Uncharacterized protein	-	-	-	-	GO:0016021,cellular_component,integral component of membrane;GO:0016020,cellular_component,membrane	-
CGMCC3_g15719	5.99386	5.88058	5.59191	18.0447	0	0	30.3755	44.6561	16.0476	40.2109	25.3172	20.2062	L2FQD5,Uncharacterized protein	XP_007282551.1,hypothetical protein CGGC5_1346	-	-	-	-	-
CGMCC3_g6658	0	0.0437132	0	0	14.4888	0	0	0	0	0	0	0	L2G5T8,Pyoverdine dityrosine biosynthesis protein	XP_007276846.1,pyoverdine dityrosine biosynthesis protein	PF05141,Pyoverdine/dityrosine biosynthesis protein	IPR007817,Pyoverdine biosynthesis	-	GO:0030476,biological_process,ascospore wall assembly;GO:0003824,molecular_function,catalytic activity	-
CGMCC3_g6659	1.52138	1.53633	1.34521	0	0	0	0	0	20.6922	0	0	0	L2G7N9,Cytochrome p450	XP_007276845.1,cytochrome p450	PF00067,Cytochrome P450	IPR036396,Cytochrome P450 superfamily;IPR002403,Cytochrome P450, E-class, group IV;IPR001128,Cytochrome P450;IPR017972,Cytochrome P450, conserved site	-	GO:0030476,biological_process,ascospore wall assembly;GO:0016705,molecular_function,oxidoreductase activity, acting on paired donors, with incorporation or reduction of molecular oxygen;GO:0046872,molecular_function,metal ion binding;GO:0004497,molecular_function,monooxygenase activity;GO:0016491,molecular_function,oxidoreductase activity;GO:0005506,molecular_function,iron ion binding;GO:0055114,…	-
CGMCC3_g6654	9.77194	5.7298	16.5895	0	0	345.327	0	0	0	0	0	167.349	-	-	-	-	-	-	-
CGMCC3_g6655	185.75	180.112	168.844	35.5392	50.1807	0	39.8833	73.2923	110.621	112.194	116.346	198.982	L2G6Y2,C2H2 transcription factor	XP_007276848.1,C2H2 transcription factor	PF00096,Zinc finger, C2H2 type	IPR013087,Zinc finger C2H2-type;IPR036236,Zinc finger C2H2 superfamily	-	GO:0003676,molecular_function,nucleic acid binding	-
CGMCC3_g6656	2625.82	2799.77	3023.89	463.625	0	918.255	557.459	1229.31	706.826	1771.11	836.33	1557.49	-	-	-	-	-	-	-
CGMCC3_g6657	0	0.0997153	0	0	33.0508	0	0	0	20.8168	0	0	0	L2G6P3,Dj-1 family protein	XP_007276847.1,dj-1 family protein	PF01965,J-1/PfpI family	IPR029062,Class I glutamine amidotransferase-like;IPR002818,DJ-1/PfpI	-	-	-
CGMCC3_g6650	5.79943	4.67795	4.68835	21.1175	29.8175	0	88.8703	26.1303	65.7314	70.5876	44.4427	35.4707	L2G5U2,Duf1688 domain-containing protein	XP_007276851.1,duf1688 domain-containing protein	PF07958,Protein of unknown function (DUF1688)	IPR012469,Protein of unknown function DUF1688	-	GO:0016021,cellular_component,integral component of membrane;GO:0016020,cellular_component,membrane	-
CGMCC3_g6651	3.39226	4.39966	2.99945	0	22.6089	0	26.9541	39.6262	14.2401	0	0	89.6512	L2G7P4,Splicing factor 3b subunit 4	XP_007276850.1,splicing factor 3b subunit 4	PF00076,RNA recognition motif. (a.k.a. RRM, RBD, or RNP domain)	IPR012677,Nucleotide-binding alpha-beta plait domain superfamily;IPR034159,SF3B4, RNA recognition motif 2;IPR035979,RNA-binding domain superfamily;IPR034158,SF3B4, RNA recognition motif 1;IPR000504,RNA recognition motif domain	-	GO:0003723,molecular_function,RNA binding;GO:0003676,molecular_function,nucleic acid binding	K12831,ko03040,Spliceosome
CGMCC3_g6652	75.0919	88.2813	70.8895	0	304.801	0	181.69	0	0	0	75.7171	120.863	T0JZF3,TOM7 family protein	-	PF08038,TOM7 family	IPR012621,Mitochondrial import receptor subunit TOM7	-	GO:0005742,cellular_component,mitochondrial outer membrane translocase complex;GO:0030150,biological_process,protein import into mitochondrial matrix	K17771,ko04137,Mitophagy - animal
CGMCC3_g6653	60.5049	58.8058	65.4336	36.0893	25.4788	125.087	30.3755	44.6561	16.0476	80.4217	75.9516	20.2062	L2G617,Mitochondrial folate carrier protein	XP_007276849.1,mitochondrial folate carrier protein	PF00153,Mitochondrial carrier protein	IPR018108,Mitochondrial substrate/solute carrier;IPR023395,Mitochondrial carrier domain superfamily;IPR002067,Mitochondrial carrier protein	-	GO:0055085,biological_process,transmembrane transport;GO:0016021,cellular_component,integral component of membrane;GO:0016020,cellular_component,membrane	-
CGMCC3_g10074	36.8228	36.6768	36.2517	159.683	75.1565	184.49	89.6007	32.9313	35.5027	118.613	112.02	74.5046	T0LBX5,Uncharacterized protein	-	PF03637,Mob1/phocein family	IPR036703,MOB kinase activator superfamily;IPR005301,MOB kinase activator family	-	-	K06685,ko04392,Hippo signaling pathway - multiple species;K06685,ko04111,Cell cycle - yeast;K06685,ko04390,Hippo signaling pathway;K06685,ko04391,Hippo signaling pathway - fly
CGMCC3_g10075	69.4899	63.7926	58.4673	50.4625	106.878	58.3019	0	93.6619	179.511	98.3948	35.4002	141.269	T0K238,Uncharacterized protein	-	PF00213,ATP synthase delta (OSCP) subunit	IPR000711,ATPase, OSCP/delta subunit;IPR020781,ATPase, OSCP/delta subunit, conserved site;IPR026015,F1F0 ATP synthase OSCP/delta subunit, N-terminal domain superfamily	-	GO:0015986,biological_process,ATP synthesis coupled proton transport;GO:0046933,molecular_function,proton-transporting ATP synthase activity, rotational mechanism;GO:0099132,biological_process,ATP hydrolysis coupled cation transmembrane transport;GO:0016020,cellular_component,membrane	K02137,ko00190,Oxidative phosphorylation;K02137,ko04714,Thermogenesis;K02137,ko01100,Metabolic pathways;K02137,ko05010,Alzheimer disease;K02137,ko05012,Parkinson disease;K02137,ko05016,Huntington disease
CGMCC3_g14003	6.10562	5.39202	4.97794	0	53.5087	35.0266	12.7585	42.2026	13.4809	25.3344	15.9508	8.48713	T0M4R0,Uncharacterized protein	-	PF00271,Helicase conserved C-terminal domain;PF04408,Helicase associated domain (HA2);PF00270,AD/DEAH box helicase;PF07717,Oligonucleotide/oligosaccharide-binding (OB)-fold	IPR011709,Domain of unknown function DUF1605;IPR014001,Helicase superfamily 1/2, ATP-binding domain;IPR027417,P-loop containing nucleoside triphosphate hydrolase;IPR007502,Helicase-associated domain;IPR011545,DEAD/DEAH box helicase domain;IPR002464,DNA/RNA helicase, ATP-dependent, DEAH-box type, conserved site;IPR001650,Helicase, C-terminal	-	GO:0003676,molecular_function,nucleic acid binding;GO:0016787,molecular_function,hydrolase activity;GO:0000166,molecular_function,nucleotide binding;GO:0005524,molecular_function,ATP binding;GO:0004386,molecular_function,helicase activity	K12820,ko03040,Spliceosome
CGMCC3_g14002	0.879474	1.07434	1.29606	0	0	0	0	0	49.8403	0	0	0	A0A135SDB0,Uncharacterized protein	-	-	-	-	-	-
CGMCC3_g14005	129.576	150.906	124.157	1003.78	1097.29	0	490.564	80.1329	518.339	144.312	636.024	362.589	T0L264,Uncharacterized protein	-	PF01423,LSM domain	IPR034100,Small nuclear ribonucleoprotein F;IPR010920,LSM domain superfamily;IPR016487,Sm-like protein Lsm6/SmF;IPR001163,LSM domain, eukaryotic/archaea-type	-	GO:0005732,cellular_component,small nucleolar ribonucleoprotein complex;GO:0008380,biological_process,RNA splicing;GO:0006397,biological_process,mRNA processing;GO:0003723,molecular_function,RNA binding;GO:0005681,cellular_component,spliceosomal complex;GO:0000398,biological_process,mRNA splicing, via spliceosome;GO:0000387,biological_process,spliceosomal snRNP assembly;GO:0005634,cellular_compon…	K11098,ko03040,Spliceosome
CGMCC3_g10071	58.0598	55.3291	53.5832	71.9558	279.401	83.1342	121.127	133.555	31.9962	120.26	100.956	120.863	T0K274,NUDIX domain-containing protein	-	PF00293,NUDIX domain	IPR015797,NUDIX hydrolase-like domain superfamily;IPR000086,NUDIX hydrolase domain;IPR020084,NUDIX hydrolase, conserved site	-	GO:0016787,molecular_function,hydrolase activity	-
CGMCC3_g10072	43.2491	40.5217	41.8758	130.976	115.585	0	82.6793	202.583	131.041	72.9669	45.9407	109.999	T0JRA8,LSM domain-containing protein	-	PF01423,LSM domain	IPR010920,LSM domain superfamily;IPR001163,LSM domain, eukaryotic/archaea-type;IPR034104,Sm-like protein Lsm1	-	GO:0000956,biological_process,nuclear-transcribed mRNA catabolic process;GO:0030529,,	K12620,ko03018,RNA degradation
CGMCC3_g10073	0.581841	0.442249	0.634507	0	0	0	0	9.17553	6.59464	16.5243	10.4039	8.30357	L2G900,Uncharacterized protein	XP_007276089.1,hypothetical protein CGGC5_5328	-	IPR008928,Six-hairpin glycosidase superfamily	-	GO:0003824,molecular_function,catalytic activity	-
CGMCC3_g14009	9.05126	9.74198	9.64123	50.5939	57.1503	0	17.0335	25.0415	44.9947	22.5488	28.3939	22.6618	T0LGG5,Ras family protein	-	PF00071,Ras family	IPR001806,Small GTPase superfamily;IPR005225,Small GTP-binding protein domain;IPR003578,Small GTPase superfamily, Rho type;IPR027417,P-loop containing nucleoside triphosphate hydrolase	-	GO:0005525,molecular_function,GTP binding;GO:0003924,molecular_function,GTPase activity;GO:0007264,biological_process,small GTPase mediated signal transduction;GO:0000166,molecular_function,nucleotide binding;GO:0005622,cellular_component,intracellular	-
CGMCC3_g14008	1.88866	5.16358	2.02781	25.7895	72.8287	0	86.8255	0	0	0	0	0	L2GED5,Transcriptional elongation regulator	XP_007273897.1,transcriptional elongation regulator (elongin c)	PF03931,Skp1 family, tetramerisation domain	IPR001232,S-phase kinase-associated protein 1-like;IPR016073,SKP1 component, POZ domain;IPR011333,SKP1/BTB/POZ domain superfamily	-	GO:0000113,cellular_component,nucleotide-excision repair factor 4 complex;GO:0006511,biological_process,ubiquitin-dependent protein catabolic process;GO:0016567,biological_process,protein ubiquitination;GO:0031463,cellular_component,Cul3-RING ubiquitin ligase complex;GO:0070911,biological_process,global genome nucleotide-excision repair;GO:0004842,molecular_function,ubiquitin-protein transferase …	K03872,ko04120,Ubiquitin mediated proteolysis;K03872,ko05170,Human immunodeficiency virus 1 infection;K03872,ko04066,HIF-1 signaling pathway;K03872,ko05200,Pathways in cancer;K03872,ko05211,Renal cell carcinoma
CGMCC3_g10078	2.61089	2.12625	2.79261	0	68.2014	18.6019	27.103	19.9226	14.3188	0	0	54.0879	L2FKK2,Uncharacterized protein	XP_007284075.1,hypothetical protein CGGC5_12202	-	-	-	-	-
CGMCC3_g13719	82.4067	78.6714	77.9451	51.6933	109.485	44.7929	43.509	111.937	80.4517	107.994	72.5273	72.357	A0A1S1VQZ5,Uncharacterized protein	-	-	-	-	GO:0016021,cellular_component,integral component of membrane;GO:0016020,cellular_component,membrane	-
CGMCC3_g4564	0.98748	1.40732	0.927704	0	0	0	39.7218	0	0	0	66.2142	0	L2GCS3,Chloroperoxidase-like protein	XP_007274944.1,chloroperoxidase-like protein	PF01328,Peroxidase, family 2	IPR036851,Chloroperoxidase-like superfamily;IPR000028,Chloroperoxidase	-	GO:0098869,biological_process,cellular oxidant detoxification;GO:0004601,molecular_function,peroxidase activity	-
CGMCC3_g17090	3.78324	3.44345	3.68951	21.2716	60.0704	0	71.6152	78.9631	75.6699	23.7009	59.6894	23.8197	A0A135S9X0,Uncharacterized protein	-	-	-	-	-	-
CGMCC3_g10891	6.68962	6.57047	6.30932	19.3764	87.5494	80.5915	52.1877	23.9759	62.0352	30.225	59.8085	26.037	L2FPR3,Exocyst complex component sec6	XP_007282775.1,exocyst complex component sec6	PF06046,xocyst complex component Sec6	IPR010326,Exocyst complex component EXOC3/Sec6	-	GO:0000145,cellular_component,exocyst;GO:0006887,biological_process,exocytosis	-
CGMCC3_g4615	14.2469	13.0776	13.587	11.6724	0	17.981	13.0992	52.9583	17.301	21.6757	32.7535	26.1413	T0KH67,Poly [ADP-ribose] polymerase	-	PF05406,WGR domain;PF02877,Poly(ADP-ribose) polymerase, regulatory domain;PF00644,Poly(ADP-ribose) polymerase catalytic domain;PF00533,BRCA1 C Terminus (BRCT) domain	IPR036616,Poly(ADP-ribose) polymerase, regulatory domain superfamily;IPR001357,BRCT domain;IPR004102,Poly(ADP-ribose) polymerase, regulatory domain;IPR036930,WGR domain superfamily;IPR008893,WGR domain;IPR012317,Poly(ADP-ribose) polymerase, catalytic domain;IPR036420,BRCT domain superfamily	-	GO:0006471,biological_process,protein ADP-ribosylation;GO:0016757,molecular_function,transferase activity, transferring glycosyl groups;GO:0003950,molecular_function,NAD+ ADP-ribosyltransferase activity;GO:0016740,molecular_function,transferase activity	K10798,ko04214,Apoptosis - fly;K10798,ko04217,Necroptosis;K10798,ko04212,Longevity regulating pathway - worm;K10798,ko04210,Apoptosis;K10798,ko03410,Base excision repair
CGMCC3_g6047	150.559	154.589	145.316	122.275	19.1833	62.7867	45.7402	84.0555	84.5774	90.8259	57.185	76.0677	T0KR75,Acetyl-CoA acetyltransferase	-	PF00108,Thiolase, N-terminal domain;PF02803,Thiolase, C-terminal domain	IPR016039,Thiolase-like;IPR020610,Thiolase, active site;IPR020615,Thiolase, acyl-enzyme intermediate active site;IPR020616,Thiolase, N-terminal;IPR020617,Thiolase, C-terminal;IPR002155,Thiolase	-	GO:0016747,molecular_function,transferase activity, transferring acyl groups other than amino-acyl groups;GO:0016746,molecular_function,transferase activity, transferring acyl groups;GO:0003824,molecular_function,catalytic activity;GO:0016740,molecular_function,transferase activity;GO:0008152,biological_process,metabolic process	K00626,ko00900,Terpenoid backbone biosynthesis;K00626,ko01200,Carbon metabolism;K00626,ko01130,Biosynthesis of antibiotics;K00626,ko00071,Fatty acid degradation;K00626,ko00380,Tryptophan metabolism;K00626,ko00310,Lysine degradation;K00626,ko00072,Synthesis and degradation of ketone bodies;K00626,ko00620,Pyruvate metabolism;K00626,ko00630,Glyoxylate and dicarboxylate metabolism;K00626,ko00720,Carb…
CGMCC3_g18045	0	0	0	0	0	0	0	0	0	27.0586	34.0727	0	L2FR67,Uncharacterized protein	XP_007282270.1,hypothetical protein CGGC5_10752	-	-	-	-	-
CGMCC3_g11186	0.622213	1.14011	0.550163	29.7369	0	0	0	110.387	0	0	0	0	T0LQ95,Uncharacterized protein	-	-	-	-	-	-
CGMCC3_g7123	0.0785785	0	0	0	0	0	0	0	0	0	0	16.8211	L2FC09,R27-2 protein	XP_007287078.1,r27-2 protein	-	-	-	-	-
CGMCC3_g17096	4.05417	3.48009	3.9238	0	7.39411	0	0	0	0	0	14.6944	0	A0A161V938,Uncharacterized protein	-	PF10373,st1 DNA/RNA binding domain	IPR018834,DNA/RNA-binding domain, Est1-type;IPR011990,Tetratricopeptide-like helical domain superfamily	-	-	-
CGMCC3_g15375	0.476382	0	0	0	0	0	0	0	0	0	0	0	-	-	-	-	-	-	-
CGMCC3_g17094	0.38593	1.25717	0	0	0	0	0	0	0	0	0	0	-	-	-	-	-	-	-
CGMCC3_g6046	564.437	558.492	561.241	460.139	433.139	177.207	322.739	474.471	238.709	341.792	215.196	193.222	G2XG44,Ubiquitin-conjugating enzyme	XP_009655121.1,-	PF00179,Ubiquitin-conjugating enzyme	IPR016135,Ubiquitin-conjugating enzyme/RWD-like;IPR023313,Ubiquitin-conjugating enzyme, active site;IPR000608,Ubiquitin-conjugating enzyme E2	-	GO:0000166,molecular_function,nucleotide binding;GO:0005524,molecular_function,ATP binding	K10573,ko04120,Ubiquitin mediated proteolysis
CGMCC3_g4563	1.48055	2.85803	3.34551	0	29.603	0	0	0	37.2906	0	58.8306	23.477	L2GCD4,Dienelactone hydrolase	XP_007274943.1,dienelactone hydrolase	PF01738,ienelactone hydrolase family	IPR002925,Dienelactone hydrolase;IPR029058,Alpha/Beta hydrolase fold	-	GO:0016787,molecular_function,hydrolase activity	-
CGMCC3_g9956	0.314674	0.313211	0.247321	0	9.43766	0	22.5029	8.2706	5.94425	14.8946	9.37781	7.48464	L2G5L5,Uncharacterized protein	XP_007276925.1,hypothetical protein CGGC5_6097	-	-	-	-	-
CGMCC3_g7879	19.3896	17.5328	17.1049	34.0843	24.0633	39.3794	28.688	84.3504	15.1561	28.4827	83.6874	19.0836	L2G9S7,Short-chain dehydrogenase reductase sdr	XP_007275913.1,short-chain dehydrogenase reductase sdr	PF08659,KR domain;PF13561,noyl-(Acyl carrier protein) reductase;PF00106,short chain dehydrogenase	IPR036291,NAD(P)-binding domain superfamily;IPR020904,Short-chain dehydrogenase/reductase, conserved site;IPR002347,Short-chain dehydrogenase/reductase SDR	-	GO:0055114,biological_process,oxidation-reduction process;GO:0016491,molecular_function,oxidoreductase activity	-
CGMCC3_g7654	1345.86	1262.3	1432.52	414.016	246.824	531.482	263.286	298.838	284.33	312.658	419.522	396.645	T0KAS1,GRAM domain-containing protein	-	PF02893,RAM domain;PF16016,omain of unknown function (DUF4782)	IPR004182,GRAM domain;IPR031968,VASt domain;IPR011993,PH-like domain superfamily	-	GO:0016021,cellular_component,integral component of membrane;GO:0016020,cellular_component,membrane	-
CGMCC3_g7653	88.5829	84.6271	94.6157	79.5301	16.0422	78.7587	0	28.1168	40.4163	63.2949	63.7618	63.6121	T0KDN7,Uncharacterized protein	-	-	-	-	-	-
CGMCC3_g7652	2.38804	2.55751	3.00819	0	0	0	0	0	11.1232	13.9357	0	0	T0LPX3,JmjC domain-containing protein	-	PF13621,Cupin-like domain	IPR003347,JmjC domain	-	-	-
CGMCC3_g7651	100.431	98.9391	101.891	177.156	150.085	102.338	156.563	219.209	126.04	118.433	99.4219	138.864	T0LF75,Uncharacterized protein	-	PF00400,WD domain, G-beta repeat	IPR019775,WD40 repeat, conserved site;IPR017986,WD40-repeat-containing domain;IPR036322,WD40-repeat-containing domain superfamily;IPR015943,WD40/YVTN repeat-like-containing domain superfamily;IPR020472,G-protein beta WD-40 repeat;IPR001680,WD40 repeat	-	-	-
CGMCC3_g700	29.9238	30.0402	30.2861	57.5647	60.9603	66.5074	72.6761	53.4219	140.783	64.1388	60.5737	96.6905	L2FYU7,Transcription initiation factor iie subunit alpha	XP_007280060.1,transcription initiation factor iie subunit alpha	PF02002,TFIIE alpha subunit	IPR002853,Transcription initiation factor IIE subunit alpha, N-terminal;IPR017919,Transcription factor TFE/TFIIEalpha HTH domain;IPR024550,TFIIEalpha/SarR/Rpc3 HTH domain	-	GO:0006355,biological_process,regulation of transcription, DNA-templated;GO:0043565,molecular_function,sequence-specific DNA binding;GO:0006413,biological_process,translational initiation;GO:0003743,molecular_function,translation initiation factor activity;GO:0006351,biological_process,transcription, DNA-templated;GO:0006367,biological_process,transcription initiation from RNA polymerase II promo…	K03136,ko05203,Viral carcinogenesis;K03136,ko03022,Basal transcription factors
CGMCC3_g7873	0.0614686	0.0500587	0.135877	0	0	0	0	14.5402	10.4504	13.0929	0	0	T0KKW1,Major facilitator superfamily transporter	-	-	IPR036259,MFS transporter superfamily;IPR020846,Major facilitator superfamily domain;IPR011701,Major facilitator superfamily	-	GO:0055085,biological_process,transmembrane transport;GO:0016021,cellular_component,integral component of membrane;GO:0016020,cellular_component,membrane	-
CGMCC3_g7300	0	0	0.146246	0	0	0	0	0	0	0	0	0	T0M5M1,Uncharacterized protein	-	PF08241,Methyltransferase domain;PF13649,Methyltransferase domain;PF13489,Methyltransferase domain;PF13847,Methyltransferase domain	IPR029063,S-adenosyl-L-methionine-dependent methyltransferase	-	-	-
CGMCC3_g7871	0.1882	1.07286	1.83048	0	0	0	0	0	0	0	0	0	-	-	-	-	-	-	-
CGMCC3_g7302	0	0.297949	0	0	0	0	0	0	0	0	0	0	L2FH19,Uncharacterized protein	XP_007285321.1,hypothetical protein CGGC5_13231	-	-	-	-	-
CGMCC3_g7305	0.0522062	0.0850312	0	0	0	0	0	12.3493	0	0	0	0	L2FGV1,Carboxylic ester hydrolase	XP_007285323.1,carboxylesterase family protein	PF00135,Carboxylesterase family	IPR019819,Carboxylesterase type B, conserved site;IPR019826,Carboxylesterase type B, active site;IPR029058,Alpha/Beta hydrolase fold;IPR002018,Carboxylesterase, type B	-	GO:0016787,molecular_function,hydrolase activity	-
CGMCC3_g7304	3.85186	2.97737	3.03061	12.4806	35.2447	0	0	0	11.0993	0	0	0	T0KTZ3,Uncharacterized protein	-	PF00202,Aminotransferase class-III	IPR015421,Pyridoxal phosphate-dependent transferase, major domain;IPR015422,Pyridoxal phosphate-dependent transferase domain 1;IPR015424,Pyridoxal phosphate-dependent transferase;IPR004636,Acetylornithine/Succinylornithine transaminase family;IPR005814,Aminotransferase class-III	-	GO:0006525,biological_process,arginine metabolic process;GO:0030170,molecular_function,pyridoxal phosphate binding;GO:0008483,molecular_function,transaminase activity;GO:0003824,molecular_function,catalytic activity	K00818,ko00220,Arginine biosynthesis;K00818,ko01100,Metabolic pathways;K00818,ko01210,2-Oxocarboxylic acid metabolism;K00818,ko01130,Biosynthesis of antibiotics;K00818,ko01230,Biosynthesis of amino acids;K00818,ko01110,Biosynthesis of secondary metabolites
CGMCC3_g7307	0.0363824	0.059258	0	0	0	0	0	0	0	0	0	0	T0LZT8,Uncharacterized protein	-	-	-	-	GO:0016021,cellular_component,integral component of membrane;GO:0016020,cellular_component,membrane	-
CGMCC3_g7306	0.343532	0.279765	0.151876	0	0	0	0	0	14.6011	0	0	0	L2FHH9,Methyltransferase domain-containing protein	XP_007285324.1,methyltransferase domain-containing protein	PF08241,Methyltransferase domain;PF13649,Methyltransferase domain;PF13489,Methyltransferase domain	IPR029063,S-adenosyl-L-methionine-dependent methyltransferase	-	GO:0032259,biological_process,methylation;GO:0008168,molecular_function,methyltransferase activity;GO:0016740,molecular_function,transferase activity	-
CGMCC3_g16174	5.87437	5.02117	5.53755	9.28093	13.1045	21.4454	31.2461	166.518	74.2842	72.386	91.1499	83.1415	L2FSX4,FAD binding domain protein	XP_007281417.1,FAD binding domain protein	-	-	-	-	-
CGMCC3_g2333	0.16304	0	0.14416	0	0	0	0	0	0	0	0	0	L2GAD4,Polygalacturonase 3	XP_007275399.1,polygalacturonase 3	PF00295,lycosyl hydrolases family 28	IPR011050,Pectin lyase fold/virulence factor;IPR006626,Parallel beta-helix repeat;IPR012334,Pectin lyase fold;IPR000743,Glycoside hydrolase, family 28	-	GO:0016798,molecular_function,hydrolase activity, acting on glycosyl bonds;GO:0005975,biological_process,carbohydrate metabolic process;GO:0016787,molecular_function,hydrolase activity;GO:0071555,biological_process,cell wall organization;GO:0004650,molecular_function,polygalacturonase activity;GO:0008152,biological_process,metabolic process;GO:0005576,cellular_component,extracellular region	K01184,ko00040,Pentose and glucuronate interconversions;K01184,ko01100,Metabolic pathways
CGMCC3_g16173	0.638502	0.389986	0.493995	0	0	0	0	0	0	0	0	0	L2FTM6,LanC-like protein	XP_007281418.1,LanC-like protein	PF05147,Lanthionine synthetase C-like protein	IPR012341,Six-hairpin glycosidase-like superfamily;IPR020464,LanC-like protein, eukaryotic;IPR007822,Lanthionine synthetase C-like	-	GO:0003824,molecular_function,catalytic activity	-
CGMCC3_g15474	0	0	0.163382	0	0	0	0	0	0	0	0	0	L2G543,Methyltransferase type 11	XP_007277755.1,methyltransferase type 11	PF08241,Methyltransferase domain;PF13649,Methyltransferase domain;PF13489,Methyltransferase domain;PF01209,ubiE/COQ5 methyltransferase family	IPR013216,Methyltransferase type 11;IPR029063,S-adenosyl-L-methionine-dependent methyltransferase	-	GO:0032259,biological_process,methylation;GO:0016740,molecular_function,transferase activity;GO:0008152,biological_process,metabolic process;GO:0008168,molecular_function,methyltransferase activity	-
CGMCC3_g16172	0.16304	0.132776	0.14416	0	0	0	0	0	0	34.7276	0	69.8033	L2FTW8,Chitin binding protein	XP_007281419.1,chitin binding protein	PF03067,Lytic polysaccharide mono-oxygenase, cellulose-degrading	IPR004302,Cellulose/chitin-binding protein, N-terminal	-	-	-
CGMCC3_g11659	0.0707389	0.0864122	0.125095	0	0	0	0	16.7331	0	0	0	15.1429	L2G0Y6,C2H2 type zinc finger domain protein	XP_007278616.1,C2H2 type zinc finger domain protein	-	-	-	-	-
CGMCC3_g11658	0	0.0344849	0.0748833	0	0	37.4104	0	0	0	0	0	0	L2G1W3,Carboxylic ester hydrolase	XP_007278617.1,carboxylesterase family protein	PF07859,alpha/beta hydrolase fold;PF00135,Carboxylesterase family	IPR019819,Carboxylesterase type B, conserved site;IPR019826,Carboxylesterase type B, active site;IPR029058,Alpha/Beta hydrolase fold;IPR002018,Carboxylesterase, type B	-	GO:0016787,molecular_function,hydrolase activity	-
CGMCC3_g16171	0.106232	0.173025	0.0939303	81.2324	28.6747	0	68.3713	75.3864	54.1818	45.2547	56.9857	45.4816	L2FT42,Methyltransferase type 12	XP_007281420.1,methyltransferase type 12	-	IPR029063,S-adenosyl-L-methionine-dependent methyltransferase	-	GO:0032259,biological_process,methylation;GO:0016740,molecular_function,transferase activity;GO:0008168,molecular_function,methyltransferase activity	-
CGMCC3_g4868	3.17162	3.16613	2.80435	39.1169	0	0	0	0	0	43.5843	0	0	L2G5V6,Rta1 domain-containing protein	XP_007277222.1,rta1 domain-containing protein	PF04479,RTA1 like protein	IPR007568,RTA-like protein	-	GO:0006950,biological_process,response to stress;GO:0016021,cellular_component,integral component of membrane;GO:0016020,cellular_component,membrane	-
CGMCC3_g4628	0	0	0.0770228	16.6526	0	0	0	0	0	0	0	0	L2GF81,Uncharacterized protein	XP_007274252.1,hypothetical protein CGGC5_3748	-	-	-	-	-
CGMCC3_g11653	1.53054	1.14673	0.64959	0	0	0	0	0	20.8168	26.0805	0	0	L2G1W8,Chloroperoxidase-like protein	XP_007278622.1,chloroperoxidase-like protein	PF01328,Peroxidase, family 2	IPR036851,Chloroperoxidase-like superfamily;IPR000028,Chloroperoxidase	-	GO:0098869,biological_process,cellular oxidant detoxification;GO:0004601,molecular_function,peroxidase activity	-
CGMCC3_g11652	1.88104	1.62762	2.39088	29.9662	0	0	0	0	0	0	0	0	T0K6M5,NAD dependent epimerase/dehydratase	-	PF03435,Saccharopine dehydrogenase NADP binding domain	IPR036291,NAD(P)-binding domain superfamily;IPR005097,Saccharopine dehydrogenase, NADP binding domain	-	GO:0055114,biological_process,oxidation-reduction process;GO:0016491,molecular_function,oxidoreductase activity	-
CGMCC3_g11651	0.587572	0.850676	0.577259	37.4417	17.6224	0	21.0092	23.1648	22.1987	13.9059	52.5318	0	T0JZE0,Uncharacterized protein	-	-	-	-	GO:0016021,cellular_component,integral component of membrane;GO:0016020,cellular_component,membrane	-
CGMCC3_g11657	0	0	0	0	28.8759	0	0	0	0	0	0	0	T0K9D7,Uncharacterized protein	-	-	IPR029058,Alpha/Beta hydrolase fold	-	-	-
CGMCC3_g9954	559.115	581.896	661.293	172.099	24.3001	265.113	231.763	283.936	285.699	357.94	418.531	321.191	T0KRF6,Uncharacterized protein	-	-	-	-	GO:0016021,cellular_component,integral component of membrane;GO:0016020,cellular_component,membrane	-
CGMCC3_g11655	0.414245	0.134941	0.146511	0	0	0	0	19.5977	0	0	0	0	L2G2Y1,Uncharacterized protein	XP_007278620.1,hypothetical protein CGGC5_7584	-	-	-	-	-
CGMCC3_g11654	0.0659923	0.0752397	0.175052	0	0	0	0	3.12206	0	0	0	0	L2G0Z9,Ankyrin repeat protein	XP_007278621.1,ankyrin repeat protein	PF12796,Ankyrin repeats (3 copies);PF00023,Ankyrin repeat	IPR020683,Ankyrin repeat-containing domain;IPR002110,Ankyrin repeat;IPR036770,Ankyrin repeat-containing domain superfamily;IPR027417,P-loop containing nucleoside triphosphate hydrolase	-	-	-
CGMCC3_g3558	17.2892	19.2653	19.3966	35.5392	25.0904	41.0602	0	21.9877	31.606	59.3968	0	59.6946	T0KAX6,Molybdenum cofactor synthesis domain-containing protein	-	PF00994,Probable molybdopterin binding domain	IPR001453,MoaB/Mog domain;IPR036425,MoaB/Mog-like domain superfamily	-	-	-
CGMCC3_g3559	133.281	142.164	124.681	121.425	228.601	187.052	68.1339	225.374	35.9958	135.293	141.97	203.956	N4VLM4,Gmf family protein	-	PF00241,Cofilin/tropomyosin-type actin-binding protein	IPR002108,Actin-depolymerising factor homology domain;IPR011171,Glia maturation factor;IPR029006,ADF-H/Gelsolin-like domain superfamily	-	GO:0030479,cellular_component,actin cortical patch;GO:0005737,cellular_component,cytoplasm;GO:0000147,biological_process,actin cortical patch assembly;GO:0071933,molecular_function,Arp2/3 complex binding;GO:0034316,biological_process,negative regulation of Arp2/3 complex-mediated actin nucleation;GO:0071846,biological_process,actin filament debranching;GO:0003779,molecular_function,actin binding;…	-
CGMCC3_g3550	0.206003	0.503293	0.455372	0	0	0	0	0	0	0	0	0	L2GA31,Uncharacterized protein	XP_007275453.1,hypothetical protein CGGC5_4804	-	-	-	-	-
CGMCC3_g3552	0.0568814	0	0	0	0	0	0	0	0	24.2315	0	0	C7ZLJ9,Uncharacterized protein	XP_003040861.1,hypothetical protein NECHADRAFT_88702	PF06985,Heterokaryon incompatibility protein (HET)	IPR010730,Heterokaryon incompatibility	-	-	-
CGMCC3_g3553	2.23225	1.87739	2.07424	3.10353	0	7.17132	15.673	15.3609	5.52012	3.45796	4.35434	17.3765	A0A1S1VQV0,Vacuolar membrane-associated protein iml-1	-	-	IPR027244,Vacuolar membrane-associated protein Iml1;IPR036390,Winged helix DNA-binding domain superfamily;IPR036388,Winged helix-like DNA-binding domain superfamily;IPR000591,DEP domain	-	GO:0005622,cellular_component,intracellular;GO:0035556,biological_process,intracellular signal transduction	K20404,ko04150,mTOR signaling pathway
CGMCC3_g3554	29.2484	28.4301	29.9706	28.735	20.2867	66.3981	60.4639	29.6301	19.1662	37.3528	33.5968	40.2215	L2FEY3,Uncharacterized protein	XP_007286596.1,hypothetical protein CGGC5_2209	PF14636,olliculin-interacting protein N-terminus	IPR028084,Folliculin-interacting protein, N-terminal domain	-	-	-
CGMCC3_g3555	2.98257	4.31811	3.80928	0	0	292.777	0	0	0	70.5876	0	0	-	-	-	-	-	-	-
CGMCC3_g3556	0.64299	0.567273	0.55669	0	0	11.8346	8.62151	0	4.55482	0	0	0	T0L4H2,Uncharacterized protein	-	-	-	-	-	-
CGMCC3_g3557	359.126	369.03	346.63	135.545	803.825	313.203	616.057	419.3	433.958	513.483	551.502	485.701	A0A010QSB8,Ras family protein	XP_007596846.1,-	PF00071,Ras family	IPR020849,Small GTPase superfamily, Ras type;IPR001806,Small GTPase superfamily;IPR005225,Small GTP-binding protein domain;IPR027417,P-loop containing nucleoside triphosphate hydrolase	-	GO:0003924,molecular_function,GTPase activity;GO:0005525,molecular_function,GTP binding;GO:0000166,molecular_function,nucleotide binding;GO:0007165,biological_process,signal transduction;GO:0016020,cellular_component,membrane	K07827,ko04140,Autophagy - animal;K07827,ko04214,Apoptosis - fly;K07827,ko05223,Non-small cell lung cancer;K07827,ko04912,GnRH signaling pathway;K07827,ko04137,Mitophagy - animal;K07827,ko04540,Gap junction;K07827,ko05211,Renal cell carcinoma;K07827,ko05213,Endometrial cancer;K07827,ko04926,Relaxin signaling pathway;K07827,ko05224,Breast cancer;K07827,ko04360,Axon guidance;K07827,ko05206,MicroRNA…
CGMCC3_g16928	10.306	11.865	10.7398	0	0	0	39.482	72.555	62.5761	52.266	49.3609	26.264	L2G0I9,Berberine bridge enzyme	XP_007278781.1,berberine bridge enzyme	PF08031,Berberine and berberine like;PF01565,AD binding domain	IPR036318,FAD-binding, type 2-like superfamily;IPR016166,FAD-binding, type 2;IPR012951,Berberine/berberine-like;IPR006094,FAD linked oxidase, N-terminal;IPR006093,Oxygen oxidoreductase covalent FAD-binding site	-	GO:0055114,biological_process,oxidation-reduction process;GO:0016491,molecular_function,oxidoreductase activity;GO:0050660,molecular_function,flavin adenine dinucleotide binding;GO:0016614,molecular_function,oxidoreductase activity, acting on CH-OH group of donors	-
CGMCC3_g16929	26.4402	28.3326	30.5256	132.812	57.7012	47.2138	94.5873	113.773	68.1427	102.448	71.6692	74.361	L2G2H2,Uncharacterized protein	XP_007278780.1,hypothetical protein CGGC5_7745	PF13515,usaric acid resistance protein-like;PF10337,Putative ER transporter, 6TM, N-terminal;PF10334,Aromatic acid exporter family member 2	IPR018823,Putative ER transporter, 6TM, N-terminal;IPR018820,Brefeldin A sensitivity protein-related, domain of unknown function DUF2421	-	GO:0016021,cellular_component,integral component of membrane;GO:0016020,cellular_component,membrane	-
CGMCC3_g16924	0.101741	0.303805	0.209907	0	0	14.9808	0	0	11.5315	28.8946	18.1923	21.7796	L2FIC1,Amidase family protein	XP_007285153.1,amidase family protein	PF00082,Subtilase family;PF01425,Amidase;PF06280,n3-like domain	IPR023631,Amidase signature domain;IPR000209,Peptidase S8/S53 domain;IPR010435,Fn3-like domain;IPR036928,Amidase signature (AS) superfamily;IPR023828,Peptidase S8, subtilisin, Ser-active site;IPR015500,Peptidase S8, subtilisin-related;IPR023827,Peptidase S8, subtilisin, Asp-active site;IPR036852,Peptidase S8/S53 domain superfamily	-	GO:0006508,biological_process,proteolysis;GO:0016787,molecular_function,hydrolase activity;GO:0005618,cellular_component,cell wall;GO:0004252,molecular_function,serine-type endopeptidase activity;GO:0016020,cellular_component,membrane;GO:0008236,molecular_function,serine-type peptidase activity;GO:0008233,molecular_function,peptidase activity	-
CGMCC3_g16925	1.19998	0.977239	1.37541	16.9925	0	0	0	0	7.55596	0	11.9205	0	L2GJK8,Developmental regulator	XP_007272495.1,developmental regulator	PF11754,Velvet factor	IPR037525,Velvet domain;IPR021740,Velvet factor;IPR038491,Velvet domain superfamily	-	GO:0006355,biological_process,regulation of transcription, DNA-templated;GO:0006351,biological_process,transcription, DNA-templated;GO:0005634,cellular_component,nucleus	-
CGMCC3_g16926	2.98257	2.42894	0.732554	0	0	0	0	0	0	0	0	70.9414	-	-	-	-	-	-	-
CGMCC3_g16927	0.910103	1.11175	0.603537	0	0	0	0	0	0	0	0	0	-	-	-	-	-	-	-
CGMCC3_g16920	0.141405	0.0383856	0.0416769	0	6.36148	0	0	0	0	5.01988	0	0	L2FIB4,Zn 2cys6 transcription factor	XP_007285148.1,zn 2cys6 transcription factor	PF04082,ungal specific transcription factor domain	IPR007219,Transcription factor domain, fungi	-	GO:0003677,molecular_function,DNA binding;GO:0006351,biological_process,transcription, DNA-templated;GO:0008270,molecular_function,zinc ion binding;GO:0005634,cellular_component,nucleus	-
CGMCC3_g16921	0.0644576	0.157479	0.0569936	0	0	0	0	0	10.9585	13.7295	0	0	L2FJ86,Major facilitator superfamily transporter	XP_007285150.1,major facilitator superfamily transporter	-	IPR036259,MFS transporter superfamily;IPR017985,DNA methylase, N-4 cytosine-specific, conserved site;IPR020846,Major facilitator superfamily domain;IPR011701,Major facilitator superfamily	-	GO:0003677,molecular_function,DNA binding;GO:0055085,biological_process,transmembrane transport;GO:0015667,molecular_function,site-specific DNA-methyltransferase (cytosine-N4-specific) activity;GO:0090124,biological_process,N-4 methylation of cytosine;GO:0016020,cellular_component,membrane;GO:0016021,cellular_component,integral component of membrane	-
CGMCC3_g16922	0.372947	0.15186	0.700743	0	0	0	0	22.0549	15.8513	19.8595	50.015	0	L2FHZ5,Nad-dependent 15-hydroxyprostaglandin dehydrogenase	XP_007285152.1,nad-dependent 15-hydroxyprostaglandin dehydrogenase	PF13561,noyl-(Acyl carrier protein) reductase;PF00106,short chain dehydrogenase	IPR018247,EF-Hand 1, calcium-binding site;IPR036291,NAD(P)-binding domain superfamily;IPR020904,Short-chain dehydrogenase/reductase, conserved site;IPR002347,Short-chain dehydrogenase/reductase SDR	-	GO:0055114,biological_process,oxidation-reduction process;GO:0016491,molecular_function,oxidoreductase activity	-
CGMCC3_g1749	0.10231	0.0833192	0	0	0	0	0	0	0	21.7921	0	0	T0L040,Uncharacterized protein	-	PF00491,Arginase family	IPR006035,Ureohydrolase;IPR023696,Ureohydrolase domain superfamily	-	GO:0046872,molecular_function,metal ion binding	K01476,ko00220,Arginine biosynthesis;K01476,ko00330,Arginine and proline metabolism;K01476,ko01100,Metabolic pathways;K01476,ko01130,Biosynthesis of antibiotics;K01476,ko01230,Biosynthesis of amino acids;K01476,ko01110,Biosynthesis of secondary metabolites;K01476,ko05146,Amoebiasis
CGMCC3_g6042	199.975	179.494	223.059	80.9503	342.902	93.526	204.402	400.665	215.975	270.586	539.485	181.295	T0KWZ3,AP complex subunit sigma	-	PF01217,Clathrin adaptor complex small chain	IPR011012,Longin-like domain superfamily;IPR016635,Adaptor protein complex, sigma subunit;IPR022775,AP complex, mu/sigma subunit;IPR027156,AP-2 complex subunit sigma	-	GO:0030122,cellular_component,AP-2 adaptor complex;GO:0015031,biological_process,protein transport;GO:0008565,molecular_function,protein transporter activity;GO:0016020,cellular_component,membrane	K11827,ko05016,Huntington disease;K11827,ko04961,Endocrine and other factor-regulated calcium reabsorption;K11827,ko04144,Endocytosis;K11827,ko04721,Synaptic vesicle cycle
CGMCC3_g11858	2.79477	2.276	2.02185	0	0	112.231	81.7607	60.0997	0	54.1171	204.436	217.554	L2FUI9,Uncharacterized protein	XP_007280939.1,hypothetical protein CGGC5_9687	-	-	-	GO:0016021,cellular_component,integral component of membrane;GO:0016020,cellular_component,membrane	-
CGMCC3_g14090	18.8533	20.0475	21.957	0	0	0	34.6688	0	36.6317	22.9472	57.7912	23.0622	L2G208,Uncharacterized protein	XP_007278528.1,hypothetical protein CGGC5_7492	PF12311,Protein of unknown function (DUF3632)	IPR022085,Protein of unknown function DUF3632	-	-	-
CGMCC3_g5479	0	0.370584	0.402358	0	0	0	0	0	0	0	0	0	-	-	-	-	-	-	-
CGMCC3_g4445	0.260029	0.317643	0.0574797	0	0	0	0	0	0	0	17.4359	13.916	L2FPG4,NADPH--cytochrome p450 reductase	XP_007282715.1,NADPH--cytochrome p450 reductase	PF00067,Cytochrome P450	IPR036396,Cytochrome P450 superfamily;IPR002401,Cytochrome P450, E-class, group I;IPR001128,Cytochrome P450;IPR017972,Cytochrome P450, conserved site	-	GO:0016705,molecular_function,oxidoreductase activity, acting on paired donors, with incorporation or reduction of molecular oxygen;GO:0046872,molecular_function,metal ion binding;GO:0004497,molecular_function,monooxygenase activity;GO:0016491,molecular_function,oxidoreductase activity;GO:0005506,molecular_function,iron ion binding;GO:0055114,biological_process,oxidation-reduction process;GO:0020…	K14338,ko00627,Aminobenzoate degradation;K14338,ko01120,Microbial metabolism in diverse environments;K14338,ko00071,Fatty acid degradation;K14338,ko00380,Tryptophan metabolism
CGMCC3_g15750	18.6457	15.742	16.3765	11.8947	11.1968	0	13.3487	19.6244	59.9439	22.0886	33.3773	75.4778	T0K123,Autophagy-related protein 9	-	PF04109,Autophagy protein Apg9	IPR007241,Autophagy-related protein 9	-	GO:0005794,cellular_component,Golgi apparatus;GO:0031410,cellular_component,cytoplasmic vesicle;GO:0015031,biological_process,protein transport;GO:0006914,biological_process,autophagy;GO:0030659,cellular_component,cytoplasmic vesicle membrane;GO:0016020,cellular_component,membrane;GO:0016021,cellular_component,integral component of membrane	K17907,ko04138,Autophagy - yeast;K17907,ko04137,Mitophagy - animal;K17907,ko04140,Autophagy - animal;K17907,ko04136,Autophagy - other
CGMCC3_g9171	70.5134	70.763	76.987	189.763	38.2774	62.6407	91.2677	16.772	138.626	75.5123	95.0866	151.782	T0LJN8,Uncharacterized protein	-	-	-	-	GO:0016021,cellular_component,integral component of membrane;GO:0016020,cellular_component,membrane	-
CGMCC3_g6339	0.103002	0.111843	0.151791	0	0	0	0	0	0	0	18.4177	0	L2G4R5,Uncharacterized protein	XP_007277920.1,hypothetical protein CGGC5_6959	-	-	-	-	-
CGMCC3_g13350	12.1336	13.7205	11.4802	81.2581	41.7219	34.1388	37.3052	54.8438	19.7087	57.6152	41.4573	24.816	L2FXZ2,G-patch domain-containing protein	XP_007279726.1,g-patch domain-containing protein	PF07842,C-rich sequence DNA-binding factor-like protein;PF12457,Tuftelin interacting protein N terminal;PF01585,-patch domain	IPR022783,GC-rich sequence DNA-binding factor-like domain;IPR000467,G-patch domain;IPR022159,Tuftelin interacting protein, N-terminal domain	-	GO:0003676,molecular_function,nucleic acid binding	-
CGMCC3_g13351	0.41558	0.461508	0.417565	3.61117	0	0	0	4.46838	0	0	0	0	A0A166V339,Sulfite reductase flavoprotein alpha-component	-	PF00175,Oxidoreductase NAD-binding domain;PF00173,Cytochrome b5-like Heme/Steroid binding domain;PF01231,Indoleamine 2,3-dioxygenase;PF00667,AD binding domain	IPR001709,Flavoprotein pyridine nucleotide cytochrome reductase;IPR001199,Cytochrome b5-like heme/steroid binding domain;IPR017938,Riboflavin synthase-like beta-barrel;IPR003097,FAD-binding, type 1;IPR023173,NADPH-cytochrome p450 reductase, FAD-binding, alpha-helical domain superfamily;IPR000898,Indoleamine 2,3-dioxygenase;IPR036400,Cytochrome b5-like heme/steroid binding domain superfamily;IPR00…	-	GO:0020037,molecular_function,heme binding;GO:0055114,biological_process,oxidation-reduction process;GO:0019441,biological_process,tryptophan catabolic process to kynurenine;GO:0016491,molecular_function,oxidoreductase activity;GO:0046872,molecular_function,metal ion binding	-
CGMCC3_g6573	4.77174	5.60547	4.36854	32.2904	22.7968	55.9601	13.589	39.9555	21.5376	62.9617	33.9783	27.1189	L2G681,DNA helicase	XP_007276919.1,DNA replication licensing factor mcm5	PF00493,MCM2/3/5 family;PF17207,MCM OB domain;PF14551,MCM N-terminal domain	IPR008048,DNA replication licensing factor Mcm;IPR018525,Mini-chromosome maintenance, conserved site;IPR027417,P-loop containing nucleoside triphosphate hydrolase;IPR001208,MCM domain;IPR033762,MCM OB domain;IPR031327,Mini-chromosome maintenance protein;IPR027925,MCM N-terminal domain;IPR012340,Nucleic acid-binding, OB-fold	-	GO:0004386,molecular_function,helicase activity;GO:0003677,molecular_function,DNA binding;GO:0016787,molecular_function,hydrolase activity;GO:0006270,biological_process,DNA replication initiation;GO:0000166,molecular_function,nucleotide binding;GO:0006260,biological_process,DNA replication;GO:0005524,molecular_function,ATP binding;GO:0003688,molecular_function,DNA replication origin binding;GO:00…	K02209,ko04113,Meiosis - yeast;K02209,ko04111,Cell cycle - yeast;K02209,ko03030,DNA replication;K02209,ko04110,Cell cycle
CGMCC3_g4872	0.357286	0.193977	0	0	0	0	0	0	0	0	0	0	L2G5V1,Uncharacterized protein	XP_007277217.1,hypothetical protein CGGC5_6372	-	-	-	-	-
CGMCC3_g13421	0	0	0	0	0	0	51.1004	18.7812	0	16.9116	21.2954	0	N4VUT9,Pentalenene synthase	-	PF03936,Terpene synthase family, metal binding domain	IPR005630,Terpene synthase, metal-binding domain;IPR034686,Terpene cyclase like 2;IPR008949,Isoprenoid synthase domain superfamily	-	GO:0010333,molecular_function,terpene synthase activity;GO:0000287,molecular_function,magnesium ion binding;GO:0016829,molecular_function,lyase activity	-
CGMCC3_g9176	0.579628	0.755258	0.410007	11.0807	0	51.2081	55.9579	27.4219	19.7087	0	31.093	0	L2FPN0,Chitin binding protein	XP_007282962.1,chitin binding protein	PF03067,Lytic polysaccharide mono-oxygenase, cellulose-degrading	IPR004302,Cellulose/chitin-binding protein, N-terminal	-	-	-
CGMCC3_g14658	61.9111	65.7038	59.2475	16.2352	45.8476	0	0	60.2671	115.507	36.1786	22.7784	18.18	L2G5P4,Alcohol dehydrogenase, zinc-containing, putative	XP_007277079.1,alcohol dehydrogenase, zinc-containing, putative	PF00107,Zinc-binding dehydrogenase;PF08240,Alcohol dehydrogenase GroES-like domain;PF13602,Zinc-binding dehydrogenase	IPR020843,Polyketide synthase, enoylreductase domain;IPR036291,NAD(P)-binding domain superfamily;IPR013149,Alcohol dehydrogenase, C-terminal;IPR002328,Alcohol dehydrogenase, zinc-type, conserved site;IPR013154,Alcohol dehydrogenase, N-terminal;IPR011032,GroES-like superfamily	-	GO:0055114,biological_process,oxidation-reduction process;GO:0016491,molecular_function,oxidoreductase activity;GO:0008270,molecular_function,zinc ion binding;GO:0046872,molecular_function,metal ion binding	-
CGMCC3_g13354	19.3309	19.5377	19.5101	22.4819	23.808	51.9489	37.8449	20.8639	34.9891	21.9182	31.5427	44.0562	L2G0A1,Spindle pole body	XP_007278986.1,spindle pole body	-	IPR011989,Armadillo-like helical;IPR016024,Armadillo-type fold;IPR034085,TOG domain	-	-	-
CGMCC3_g13355	1.61118	2.11956	2.9588	0	0	0	0	0	84.2827	26.3986	66.4833	0	L2G141,Uncharacterized protein	XP_007278985.1,hypothetical protein CGGC5_7928	-	-	-	-	-
CGMCC3_g5471	0.0766041	0	0	0	0	0	0	0	0	0	0	0	L2GCQ0,Mynd domain-containing protein	XP_007274724.1,mynd domain-containing protein	-	-	-	-	-
CGMCC3_g10789	0.227526	0.555876	0.402358	0	0	0	0	0	0	48.4631	0	0	-	-	-	-	-	-	-
CGMCC3_g582	648.822	671.781	568.541	1113.29	462.339	302.646	551.196	526.716	349.442	656.702	367.526	623.328	T0KES7,Uncharacterized protein	-	-	-	-	-	-
CGMCC3_g13356	0.692069	0.776862	0.694623	0	0	0	12.0384	0	6.35999	7.96817	0	16.0162	L2G0W4,Ankyrin repeat protein	XP_007278984.1,ankyrin repeat protein	PF12796,Ankyrin repeats (3 copies);PF00569,Zinc finger, ZZ type	IPR020683,Ankyrin repeat-containing domain;IPR000433,Zinc finger, ZZ-type;IPR002110,Ankyrin repeat;IPR036770,Ankyrin repeat-containing domain superfamily	-	GO:0046872,molecular_function,metal ion binding;GO:0008270,molecular_function,zinc ion binding	-
CGMCC3_g5470	0	0	0	0	0	0	0	0	13.3938	0	0	0	L2GD54,FAD binding domain-containing protein	XP_007274725.1,FAD binding domain-containing protein	PF00264,Common central domain of tyrosinase	IPR002227,Tyrosinase copper-binding domain;IPR008922,Uncharacterised domain, di-copper centre	-	GO:0055114,biological_process,oxidation-reduction process;GO:0016491,molecular_function,oxidoreductase activity;GO:0008152,biological_process,metabolic process;GO:0046872,molecular_function,metal ion binding	K00505,ko04916,Melanogenesis;K00505,ko00950,Isoquinoline alkaloid biosynthesis;K00505,ko00350,Tyrosine metabolism;K00505,ko00965,Betalain biosynthesis;K00505,ko01100,Metabolic pathways;K00505,ko01110,Biosynthesis of secondary metabolites
CGMCC3_g7327	1.12599	0.423224	0.229756	0	0	0	0	0	0	0	0	18.5415	A0A0N0DG34,Uncharacterized protein	-	PF00172,ungal Zn(2)-Cys(6) binuclear cluster domain	IPR001138,Zn(2)-C6 fungal-type DNA-binding domain;IPR036864,Zn(2)-C6 fungal-type DNA-binding domain superfamily	-	GO:0000981,molecular_function,RNA polymerase II transcription factor activity, sequence-specific DNA binding;GO:0006357,biological_process,regulation of transcription by RNA polymerase II;GO:0006355,biological_process,regulation of transcription, DNA-templated;GO:0008270,molecular_function,zinc ion binding;GO:0016020,cellular_component,membrane;GO:0005634,cellular_component,nucleus;GO:0016021,cel…	-
CGMCC3_g13425	0.178643	0.0484944	0	0	0	0	0	0	0	0	0	0	A0A1L9S615,Uncharacterized protein	-	-	IPR021833,Protein of unknown function DUF3425	-	-	-
CGMCC3_g5473	0	0	0	0	0	81.6227	59.4623	0	0	0	0	0	L2GDT2,Uncharacterized protein	XP_007274722.1,hypothetical protein CGGC5_4200	-	-	-	GO:0016021,cellular_component,integral component of membrane;GO:0016020,cellular_component,membrane	-
CGMCC3_g12359	0.20462	0.541575	0.407084	9.77923	0	0	16.4619	0	8.69696	0	13.7206	21.9014	A0A1G4BKT6,Fungal specific transcription factor domain-containing protein	-	-	IPR007219,Transcription factor domain, fungi	-	GO:0003677,molecular_function,DNA binding;GO:0006351,biological_process,transcription, DNA-templated;GO:0008270,molecular_function,zinc ion binding;GO:0005634,cellular_component,nucleus	-
CGMCC3_g12358	1.29141	1.05169	1.29081	0	15.1559	0	0	0	0	0	15.0598	36.0586	L2FVA7,Aldo/keto reductase, putative	XP_007280863.1,aldo/keto reductase, putative	PF00248,Aldo/keto reductase family	IPR036812,NADP-dependent oxidoreductase domain superfamily;IPR023210,NADP-dependent oxidoreductase domain	-	-	-
CGMCC3_g12357	0	0	0	0	0	0	0	0	0	7.62213	0	0	L2FUH2,Glycoside hydrolase family 3 domain protein	XP_007280862.1,glycoside hydrolase family 3 domain protein	PF14310,ibronectin type III-like domain;PF00933,lycosyl hydrolase family 3 N terminal domain;PF07691,PA14 domain;PF01915,lycosyl hydrolase family 3 C-terminal domain	IPR036962,Glycoside hydrolase, family 3, N-terminal domain superfamily;IPR036881,Glycoside hydrolase family 3 C-terminal domain superfamily;IPR011658,PA14 domain;IPR017853,Glycoside hydrolase superfamily;IPR037524,PA14/GLEYA domain;IPR013783,Immunoglobulin-like fold;IPR002772,Glycoside hydrolase family 3 C-terminal domain;IPR026891,Fibronectin type III-like domain;IPR008979,Galactose-binding-like…	-	GO:0004553,molecular_function,hydrolase activity, hydrolyzing O-glycosyl compounds;GO:0005975,biological_process,carbohydrate metabolic process;GO:0016787,molecular_function,hydrolase activity	-
CGMCC3_g5475	0	0	0.012609	5.45222	0	0	0	0	0	6.07489	0	0	L2GD48,Microbial serine proteinase-like protein	XP_007274720.1,microbial serine proteinase-like protein	PF00082,Subtilase family	IPR000209,Peptidase S8/S53 domain;IPR036852,Peptidase S8/S53 domain superfamily	-	GO:0006508,biological_process,proteolysis;GO:0004252,molecular_function,serine-type endopeptidase activity	-
CGMCC3_g12355	0	0.0912835	0	0	0	0	0	0	0	0	0	0	L2FUR0,Uncharacterized protein	XP_007280860.1,hypothetical protein CGGC5_9608	PF04193,PQ loop repeat	IPR006603,PQ-loop repeat	-	GO:0016021,cellular_component,integral component of membrane;GO:0016020,cellular_component,membrane	-
CGMCC3_g12352	0.0815199	0	0.0720802	0	0	0	0	19.2833	13.8593	0	0	0	L2FWF6,Peptide hydrolase	XP_007280856.1,bacterial leucyl aminopeptidase	PF04389,Peptidase family M28	IPR007484,Peptidase M28	-	GO:0006508,biological_process,proteolysis;GO:0004177,molecular_function,aminopeptidase activity;GO:0016787,molecular_function,hydrolase activity;GO:0046872,molecular_function,metal ion binding;GO:0008233,molecular_function,peptidase activity	-
CGMCC3_g12351	0.171766	0.0699412	0.037969	0	11.591	0	27.6374	10.1577	7.30055	0	0	0	L2FUQ6,Uncharacterized protein	XP_007280855.1,hypothetical protein CGGC5_9603	-	-	-	GO:0016021,cellular_component,integral component of membrane;GO:0016020,cellular_component,membrane	-
CGMCC3_g11305	9.65393	8.26418	9.15142	25.7515	0	19.8347	0	26.5536	7.63386	23.9104	36.1301	33.6423	T0KR96,Uncharacterized protein	-	PF09734,RNA polymerase III transcription factor (TF)IIIC subunit	IPR019136,Transcription factor IIIC, subunit 5	-	-	-
CGMCC3_g383	0	0.0276186	0.119947	0	0	0	10.9135	8.02221	0	7.22364	0	7.25985	L2G809,Uncharacterized protein	XP_007276577.1,hypothetical protein CGGC5_5778	-	-	-	-	-
CGMCC3_g11304	14.0734	13.7685	12.0296	0	0	0	15.0711	22.1566	0	29.9265	25.1227	0	T0M1G2,Uncharacterized protein	-	PF08740,BCS1 N terminal;PF00004,ATPase family associated with various cellular activities (AAA)	IPR003959,ATPase, AAA-type, core;IPR003593,AAA+ ATPase domain;IPR014851,BCS1, N-terminal;IPR003960,ATPase, AAA-type, conserved site;IPR027417,P-loop containing nucleoside triphosphate hydrolase	-	GO:0034551,biological_process,mitochondrial respiratory chain complex III assembly;GO:0000166,molecular_function,nucleotide binding;GO:0005739,cellular_component,mitochondrion;GO:0005524,molecular_function,ATP binding	-
CGMCC3_g13871	0.627334	0.306532	0.554691	0	0	0	0	0	0	26.7245	0	26.8585	L2FCC9,Lactoylglutathione lyase	XP_007287100.1,lactoylglutathione lyase	PF00903,lyoxalase/Bleomycin resistance protein/Dioxygenase superfamily	IPR004360,Glyoxalase/fosfomycin resistance/dioxygenase domain;IPR037523,Vicinal oxygen chelate (VOC) domain;IPR029068,Glyoxalase/Bleomycin resistance protein/Dihydroxybiphenyl dioxygenase	-	GO:0016829,molecular_function,lyase activity	-
CGMCC3_g382	0.258815	0.63232	0.457691	9.89545	27.9444	0	99.9451	24.4888	35.2013	66.1534	48.5927	33.2425	T0LE39,Uncharacterized protein	-	PF00149,Calcineurin-like phosphoesterase;PF02872,5'-nucleotidase, C-terminal domain	IPR006179,5'-Nucleotidase/apyrase;IPR029052,Metallo-dependent phosphatase-like;IPR008334,5'-Nucleotidase, C-terminal;IPR006146,5'-Nucleotidase, conserved site;IPR036907,5'-Nucleotidase, C-terminal domain superfamily;IPR004843,Calcineurin-like phosphoesterase domain, ApaH type	-	GO:0016787,molecular_function,hydrolase activity;GO:0016788,molecular_function,hydrolase activity, acting on ester bonds;GO:0000166,molecular_function,nucleotide binding;GO:0009166,biological_process,nucleotide catabolic process;GO:0046872,molecular_function,metal ion binding	-
CGMCC3_g4867	4.30815	4.39522	4.52091	0	76.6737	0	0	44.7948	32.195	0	0	0	L2G644,Uncharacterized protein	XP_007277223.1,hypothetical protein CGGC5_6378	-	-	-	-	-
CGMCC3_g15354	18.7854	20.7144	18.0993	49.5333	23.3134	0	0	40.861	44.0515	73.587	46.3312	110.934	L2G2G6,DNA replication factor c subunit	XP_007278177.1,DNA replication factor c subunit	PF13177,NA polymerase III, delta subunit	IPR027417,P-loop containing nucleoside triphosphate hydrolase;IPR008921,DNA polymerase III, clamp loader complex, gamma/delta/delta subunit, C-terminal;IPR003593,AAA+ ATPase domain	-	GO:0006260,biological_process,DNA replication;GO:0003677,molecular_function,DNA binding	K10756,ko03430,Mismatch repair;K10756,ko03030,DNA replication;K10756,ko03420,Nucleotide excision repair
CGMCC3_g15757	3.57346	3.6222	3.05882	0	0	0	183.503	161.865	135.725	80.9733	20.3926	48.8275	L2FEB5,Cell wall glucanase	XP_007286225.1,cell wall glucanase	PF00332,lycosyl hydrolases family 17	IPR017853,Glycoside hydrolase superfamily;IPR000490,Glycoside hydrolase family 17	-	GO:0004553,molecular_function,hydrolase activity, hydrolyzing O-glycosyl compounds;GO:0005975,biological_process,carbohydrate metabolic process;GO:0016787,molecular_function,hydrolase activity	-
CGMCC3_g15355	38.0195	36.205	33.4021	162.546	262.299	107.313	273.621	143.665	123.906	129.364	0	130.012	L2G3A1,Mitochondrial large ribosomal subunit protein	XP_007278176.1,mitochondrial large ribosomal subunit protein	PF00252,Ribosomal protein L16p/L10e	IPR000114,Ribosomal protein L16;IPR036920,Ribosomal protein L10e/L16 superfamily;IPR016180,Ribosomal protein L10e/L16;IPR020798,Ribosomal protein L16, conserved site	-	GO:0019843,molecular_function,rRNA binding;GO:0003735,molecular_function,structural constituent of ribosome;GO:0005840,cellular_component,ribosome;GO:0032543,biological_process,mitochondrial translation;GO:0005622,cellular_component,intracellular;GO:0005762,cellular_component,mitochondrial large ribosomal subunit;GO:0006412,biological_process,translation;GO:0030529,,	-
CGMCC3_g6575	159.245	151.711	146.167	329.024	221.227	144.814	79.1232	58.161	41.8015	69.8285	43.9648	87.7232	L2G6V2,DNase1 protein	XP_007276917.1,DNase1 protein	-	-	-	-	-
CGMCC3_g17359	2.51081	1.46054	1.11004	0	0	0	0	0	0	0	0	0	-	-	-	-	-	-	-
CGMCC3_g11300	943.327	855.422	927.483	138.772	195.944	0	0	171.713	0	309.241	97.3506	466.186	-	-	-	-	-	-	-
CGMCC3_g5220	1.94495	2.9324	2.812	0	0	0	0	12.4344	8.93688	0	0	0	T0K3Z5,Mannosyltransferase	-	PF03901,Alg9-like mannosyltransferase family	IPR005599,GPI mannosyltransferase	-	GO:0016757,molecular_function,transferase activity, transferring glycosyl groups;GO:0016740,molecular_function,transferase activity;GO:0005783,cellular_component,endoplasmic reticulum;GO:0016020,cellular_component,membrane;GO:0005789,cellular_component,endoplasmic reticulum membrane;GO:0016021,cellular_component,integral component of membrane	K03847,ko01100,Metabolic pathways;K03847,ko00510,N-Glycan biosynthesis;K03847,ko00513,Various types of N-glycan biosynthesis
CGMCC3_g5221	25.3487	24.4642	23.6022	24.0955	7.56053	27.8387	58.5883	36.4408	60.7149	52.203	37.5629	50.9657	L2G367,Adenylate cyclase	XP_007277808.1,adenylate cyclase	PF00481,Protein phosphatase 2C;PF00211,Adenylate and Guanylate cyclase catalytic domain;PF13855,Leucine rich repeat;PF08509,Adenylate cyclase G-alpha binding domain	IPR001611,Leucine-rich repeat;IPR029787,Nucleotide cyclase;IPR000159,Ras-associating (RA) domain;IPR013716,Adenylate cyclase G-alpha binding;IPR032675,Leucine-rich repeat domain superfamily;IPR003591,Leucine-rich repeat, typical subtype;IPR001054,Adenylyl cyclase class-3/4/guanylyl cyclase;IPR036457,PPM-type phosphatase domain superfamily;IPR001932,PPM-type phosphatase domain	-	GO:0009190,biological_process,cyclic nucleotide biosynthetic process;GO:0006171,biological_process,cAMP biosynthetic process;GO:0035556,biological_process,intracellular signal transduction;GO:0004016,molecular_function,adenylate cyclase activity;GO:0003824,molecular_function,catalytic activity;GO:0016849,molecular_function,phosphorus-oxygen lyase activity;GO:0000287,molecular_function,magnesium i…	K01768,ko00230,Purine metabolism;K01768,ko02025,Biofilm formation - Pseudomonas aeruginosa;K01768,ko01100,Metabolic pathways;K01768,ko04213,Longevity regulating pathway - multiple species;K01768,ko04113,Meiosis - yeast
CGMCC3_g5222	5.34885	3.70259	4.96595	0	0	0	0	0	0	0	0	114.502	-	-	-	-	-	-	-
CGMCC3_g5223	45.6463	48.6032	45.63	82.5556	116.567	38.1522	166.764	204.305	102.787	294.348	57.914	55.4669	A0A167BFF4,Voltage-dependent potassium channel beta subunit	-	PF00248,Aldo/keto reductase family	IPR005399,Potassium channel, voltage-dependent, beta subunit, KCNAB-related;IPR036812,NADP-dependent oxidoreductase domain superfamily;IPR023210,NADP-dependent oxidoreductase domain	-	-	-
CGMCC3_g5224	23.0484	22.075	21.6676	39.7845	35.1094	45.965	16.7428	61.5355	106.144	55.41	76.7508	66.8253	L2G3E0,Oligo-glucosidase	XP_007277806.1,oligo-glucosidase	PF00128,Alpha amylase, catalytic domain;PF16657,Maltogenic Amylase, C-terminal domain	IPR017853,Glycoside hydrolase superfamily;IPR006047,Glycosyl hydrolase, family 13, catalytic domain;IPR032091,Maltogenic Amylase, C-terminal;IPR013780,Glycosyl hydrolase, all-beta	-	GO:0005975,biological_process,carbohydrate metabolic process;GO:0000023,biological_process,maltose metabolic process;GO:0044653,molecular_function,dextrin alpha-glucosidase activity;GO:0003824,molecular_function,catalytic activity;GO:0004575,molecular_function,sucrose alpha-glucosidase activity;GO:0044654,molecular_function,starch alpha-glucosidase activity;GO:0032450,molecular_function,maltose a…	-
CGMCC3_g11303	0.154764	0.31509	0	0	0	0	0	0	0	0	0	0	L2GJ28,Uncharacterized protein	XP_007272921.1,hypothetical protein CGGC5_15286	-	-	-	-	-
CGMCC3_g1028	31.6132	34.4467	33.0671	49.914	43.371	79.8483	90.4861	76.0154	146.829	68.4485	96.9658	64.4922	T0L0X0,Type I phosphodiesterase/nucleotide pyrophosphatase	-	PF01663,Type I phosphodiesterase / nucleotide pyrophosphatase	IPR002591,Type I phosphodiesterase/nucleotide pyrophosphatase/phosphate transferase;IPR017850,Alkaline-phosphatase-like, core domain superfamily;IPR017849,Alkaline phosphatase-like, alpha/beta/alpha	-	GO:0003824,molecular_function,catalytic activity;GO:0016021,cellular_component,integral component of membrane;GO:0008152,biological_process,metabolic process;GO:0016020,cellular_component,membrane	-
CGMCC3_g5227	0.368637	0.229572	0.134215	0	0	19.1575	13.9563	10.2588	0	0	0	0	L2G362,C6 transcription factor	XP_007277803.1,C6 transcription factor	PF04082,ungal specific transcription factor domain;PF00172,ungal Zn(2)-Cys(6) binuclear cluster domain	IPR007219,Transcription factor domain, fungi;IPR001138,Zn(2)-C6 fungal-type DNA-binding domain;IPR036864,Zn(2)-C6 fungal-type DNA-binding domain superfamily	-	GO:0003677,molecular_function,DNA binding;GO:0000981,molecular_function,RNA polymerase II transcription factor activity, sequence-specific DNA binding;GO:0006357,biological_process,regulation of transcription by RNA polymerase II;GO:0046872,molecular_function,metal ion binding;GO:0006355,biological_process,regulation of transcription, DNA-templated;GO:0006351,biological_process,transcription, DNA…	-
CGMCC3_g5228	4.42111	4.27846	4.92453	0	30.9968	50.726	73.9079	54.3274	39.0462	0	46.2003	36.8735	L2G4Y8,Uncharacterized protein	XP_007277802.1,hypothetical protein CGGC5_136	PF14474,RTC4-like domain	IPR028094,Restriction of telomere capping protein 4, C-terminal	-	-	-
CGMCC3_g5229	2.62342	4.07082	3.82427	0	0	0	68.4508	16.772	12.0544	0	0	30.3563	T0L2Z3,Uncharacterized protein	-	PF04912,ynamitin	IPR028133,Dynamitin	-	GO:0007017,biological_process,microtubule-based process;GO:0005869,cellular_component,dynactin complex	-
CGMCC3_g1024	373.368	383.855	368.436	1656.23	1919.06	1080.93	872.587	1079.45	1023.19	598.693	993.356	877.765	N4VFP9,Elongation factor 1-alpha	-	PF00009,longation factor Tu GTP binding domain;PF03143,longation factor Tu C-terminal domain;PF03144,longation factor Tu domain 2	IPR027417,P-loop containing nucleoside triphosphate hydrolase;IPR000795,Transcription factor, GTP-binding domain;IPR004161,Translation elongation factor EFTu-like, domain 2;IPR004160,Translation elongation factor EFTu/EF1A, C-terminal;IPR004539,Translation elongation factor EF1A, eukaryotic/archaeal;IPR009000,Translation protein, beta-barrel domain superfamily;IPR031157,Tr-type G domain, conserve…	-	GO:0003746,molecular_function,translation elongation factor activity;GO:0005737,cellular_component,cytoplasm;GO:0005525,molecular_function,GTP binding;GO:0006414,biological_process,translational elongation;GO:0003924,molecular_function,GTPase activity;GO:0000166,molecular_function,nucleotide binding	K03231,ko05134,Legionellosis;K03231,ko03013,RNA transport
CGMCC3_g1025	0.516753	0.841665	1.14229	0	0	0	0	0	0	0	0	55.3102	L2FNP8,Uncharacterized protein	XP_007282903.1,hypothetical protein CGGC5_11266	-	-	-	-	-
CGMCC3_g1022	8.76792	7.50553	10.3515	19.0471	107.577	0	0	164.98	16.9392	21.2224	106.895	85.3151	L2FNV3,Mage family protein	XP_007282906.1,mage family protein	PF01454,MAGE family	IPR037445,Melanoma-associated antigen;IPR002190,MAGE homology domain	-	-	-
CGMCC3_g15754	1.48483	1.81382	1.40042	0	0	0	0	0	0	0	0	0	L2FF88,Uncharacterized protein	XP_007286222.1,hypothetical protein CGGC5_13977	-	-	-	-	-
CGMCC3_g1020	3.88848	3.72717	3.62077	0	55.7312	0	0	0	70.2039	14.6593	18.4593	22.0991	L2FNQ4,Uncharacterized protein	XP_007282908.1,hypothetical protein CGGC5_11271	-	-	-	-	-
CGMCC3_g1021	7.3531	12.7067	11.8932	0	96.8193	0	230.854	84.8466	121.962	0	96.2053	76.7836	L2FQM1,Splicing factor 3b subunit 10	XP_007282907.1,splicing factor 3b subunit 10	PF07189,Splicing factor 3B subunit 10 (SF3b10)	IPR017089,Splicing factor 3B, subunit 5;IPR009846,Splicing factor 3B subunit 5/RDS3 complex subunit 10	-	GO:0005686,cellular_component,U2 snRNP;GO:0000245,biological_process,spliceosomal complex assembly;GO:0000398,biological_process,mRNA splicing, via spliceosome	K12832,ko03040,Spliceosome
CGMCC3_g8807	20.7284	17.1836	17.9994	0	0	0	0	87.9508	63.2121	59.3968	224.381	0	L2GAA4,Uncharacterized protein	XP_007275606.1,hypothetical protein CGGC5_4894	-	-	-	-	-
CGMCC3_g1444	1.58897	1.5872	1.80013	9.49255	0	0	0	23.4917	8.442	15.865	0	15.9445	L2FGF1,Mynd finger family protein	XP_007285498.1,mynd finger family protein	PF14737,omain of unknown function (DUF4470);PF01753,MYND finger	IPR002893,Zinc finger, MYND-type;IPR027974,Domain of unknown function DUF4470	-	GO:0046872,molecular_function,metal ion binding	-
CGMCC3_g9563	34.6144	38.7999	37.4417	182.657	70.3388	268.587	83.8571	102.735	88.6049	111.009	186.381	18.5943	L2G4A7,Ribosomal protein 11 mitochondrial-like protein	XP_007277546.1,ribosomal protein 11 mitochondrial-like protein	-	-	-	GO:0005840,cellular_component,ribosome	K02864,ko03010,Ribosome
CGMCC3_g9562	46.0605	40.6477	37.7557	78.339	88.4908	72.4072	105.498	77.548	139.338	104.743	0	35.0893	L2G563,Upf0132 domain protein	XP_007277545.1,upf0132 domain protein	-	-	-	GO:0016021,cellular_component,integral component of membrane;GO:0016020,cellular_component,membrane	-
CGMCC3_g3974	0.635176	0.489313	0.516088	32.8177	23.169	0	11.0487	0	17.5114	0	18.4177	7.34978	L2FDD3,Arca-like protein	XP_007287169.1,arca-like protein	-	-	-	-	-
CGMCC3_g9567	10.5016	10.0466	11.1077	53.9669	160.021	49.8805	145.352	93.4884	177.579	84.1822	15.1434	132.949	L2G5Y2,Uncharacterized protein	XP_007277552.1,hypothetical protein CGGC5_6703	-	-	-	GO:0016021,cellular_component,integral component of membrane;GO:0016020,cellular_component,membrane	-
CGMCC3_g3973	0.084926	0.0345809	0	0	22.9238	0	0	0	0	0	0	18.18	L2FBK8,Nad binding rossmann fold-containing protein	XP_007287170.1,nad binding rossmann fold-containing protein	PF02894,Oxidoreductase family, C-terminal alpha/beta domain;PF01408,Oxidoreductase family, NAD-binding Rossmann fold	IPR036291,NAD(P)-binding domain superfamily;IPR000683,Oxidoreductase, N-terminal;IPR004104,Oxidoreductase, C-terminal	-	GO:0055114,biological_process,oxidation-reduction process;GO:0016491,molecular_function,oxidoreductase activity;GO:0008152,biological_process,metabolic process	K00010,ko01130,Biosynthesis of antibiotics;K00010,ko00562,Inositol phosphate metabolism;K00010,ko01120,Microbial metabolism in diverse environments;K00010,ko01100,Metabolic pathways;K00010,ko00521,Streptomycin biosynthesis
CGMCC3_g3970	0	0	0	0	0	0	0	0	0	33.8232	0	0	L2FBP3,Uncharacterized protein	XP_007287173.1,hypothetical protein CGGC5_14575	-	-	-	-	-
CGMCC3_g3971	1.20576	1.75347	1.82766	0	0	76.0889	0	0	0	0	0	0	T0K005,Uncharacterized protein	-	-	-	-	-	-
CGMCC3_g9569	0	0.0701387	0	0	23.2476	0	0	0	14.6423	0	0	0	T0KP88,FAD dependent oxidoreductase	-	PF01266,AD dependent oxidoreductase	IPR006076,FAD dependent oxidoreductase;IPR006181,D-amino acid oxidase, conserved site;IPR023209,D-amino-acid oxidase	-	GO:0046416,biological_process,D-amino acid metabolic process;GO:0055114,biological_process,oxidation-reduction process;GO:0016491,molecular_function,oxidoreductase activity;GO:0071949,molecular_function,FAD binding;GO:0003884,molecular_function,D-amino-acid oxidase activity	-
CGMCC3_g9568	1.92647	1.18234	1.03685	0	0	0	0	0	0	0	14.977	0	T0K4J8,Uncharacterized protein	-	PF04082,ungal specific transcription factor domain	IPR007219,Transcription factor domain, fungi	-	GO:0003677,molecular_function,DNA binding;GO:0005634,cellular_component,nucleus;GO:0008270,molecular_function,zinc ion binding;GO:0006351,biological_process,transcription, DNA-templated	-
CGMCC3_g3978	0.180762	0	0.213107	0	0	0	0	0	10.2439	0	0	0	L2FBK1,Lignostilbene dioxygenase	XP_007287165.1,lignostilbene dioxygenase	PF03055,Retinal pigment epithelial membrane protein	IPR004294,Carotenoid oxygenase	-	GO:0055114,biological_process,oxidation-reduction process;GO:0016702,molecular_function,oxidoreductase activity, acting on single donors with incorporation of molecular oxygen, incorporation of two atoms of oxygen;GO:0051213,molecular_function,dioxygenase activity;GO:0046872,molecular_function,metal ion binding	-
CGMCC3_g3979	370.217	381.009	403.086	138.772	0	0	350.403	0	185.121	0	0	0	-	-	-	-	-	-	-
CGMCC3_g6338	0.203256	0.165527	0	0	0	0	0	0	0	0	0	0	L2G355,Uncharacterized protein	XP_007277919.1,hypothetical protein CGGC5_6958	-	-	-	-	-
CGMCC3_g11695	0.0331757	0	0.0293341	0	0	0	0	0	0	0	0	0	L2G040,Uncharacterized protein	XP_007279214.1,hypothetical protein CGGC5_8155	-	-	-	-	-
CGMCC3_g8964	7.98507	10.0499	11.7139	0	0	0	0	0	0	0	0	0	-	-	-	-	-	-	-
CGMCC3_g8965	6.15238	6.95883	5.68173	26.1364	0	60.3935	0	32.3406	46.4878	0	0	0	T0KGX9,Uncharacterized protein	-	-	-	-	-	-
CGMCC3_g8966	0	0.109621	0.0595099	51.4651	54.5009	0	64.9754	15.9204	0	0	18.0518	14.4075	L2FWB2,Integral membrane protein	XP_007280499.1,integral membrane protein	-	-	-	GO:0016021,cellular_component,integral component of membrane;GO:0016020,cellular_component,membrane	-
CGMCC3_g8960	1.94017	1.58003	0.735218	0	0	0	59.4623	0	0	39.3579	0	0	T0L2K6,Uncharacterized protein	-	-	-	-	GO:0016021,cellular_component,integral component of membrane;GO:0016020,cellular_component,membrane	-
CGMCC3_g8961	21.4761	19.1294	23.1432	18.3284	0	0	0	22.6791	0	20.4216	0	0	-	-	-	-	-	-	-
CGMCC3_g8962	6.34356	6.28737	5.83728	0	0	10.8611	7.91232	5.8161	22.9908	15.7114	26.3789	26.317	T0L3D8,Uncharacterized protein	-	PF00400,WD domain, G-beta repeat	IPR019775,WD40 repeat, conserved site;IPR017986,WD40-repeat-containing domain;IPR036322,WD40-repeat-containing domain superfamily;IPR037590,GATOR complex protein WDR24;IPR015943,WD40/YVTN repeat-like-containing domain superfamily;IPR001680,WD40 repeat	-	GO:0032008,biological_process,positive regulation of TOR signaling	K20408,ko04150,mTOR signaling pathway
CGMCC3_g8963	2.15981	1.59528	1.57662	9.60201	0	0	0	11.8813	8.53935	21.3972	13.4719	10.7522	L2FXH3,Uv radiation resistance protein	XP_007280497.1,uv radiation resistance protein	PF10186,Vacuolar sorting 38 and autophagy-related subunit 14	IPR018791,UV radiation resistance protein/autophagy-related protein 14	-	-	K21249,ko04140,Autophagy - animal
CGMCC3_g8968	0.0674523	0.0549317	0	12.8947	0	0	0	0	0	0	0	0	L2FWI6,Plasma membrane protein	XP_007280500.1,plasma membrane protein	-	-	-	GO:0016021,cellular_component,integral component of membrane;GO:0016020,cellular_component,membrane	-
CGMCC3_g8969	0.717375	0.730268	0.396441	0	0	0	0	0	0	0	0	0	L2FVT5,Short chain dehydrogenase	XP_007280501.1,short chain dehydrogenase	PF08659,KR domain;PF13561,noyl-(Acyl carrier protein) reductase;PF00106,short chain dehydrogenase	IPR036291,NAD(P)-binding domain superfamily;IPR002347,Short-chain dehydrogenase/reductase SDR	-	-	-
CGMCC3_g17372	3.35519	3.08879	3.6116	0	0	0	0	0	0	0	0	78.0694	T0LXU4,CFEM domain-containing protein	-	PF05730,CFEM domain	IPR008427,Extracellular membrane protein, CFEM domain	-	-	-
CGMCC3_g12099	1.39933	1.58851	1.68722	0	0	0	0	0	0	0	0	9.07734	L2FWP6,Uncharacterized protein	XP_007280795.1,hypothetical protein CGGC5_1035	-	IPR036291,NAD(P)-binding domain superfamily;IPR011761,ATP-grasp fold	-	GO:0000166,molecular_function,nucleotide binding;GO:0005524,molecular_function,ATP binding;GO:0046872,molecular_function,metal ion binding	-
CGMCC3_g6579	5.47229	5.11188	4.61498	35.1639	62.0636	20.3133	29.5966	21.7555	23.4542	19.5899	49.3361	39.3762	T0K5U8,Tetratricopeptide	-	PF13414,TPR repeat;PF04049,Anaphase promoting complex subunit 8 / Cdc23;PF13181,Tetratricopeptide repeat	IPR007192,Cdc23;IPR011990,Tetratricopeptide-like helical domain superfamily;IPR019734,Tetratricopeptide repeat;IPR013026,Tetratricopeptide repeat-containing domain	-	GO:0030071,biological_process,regulation of mitotic metaphase/anaphase transition;GO:0005680,cellular_component,anaphase-promoting complex	K03355,ko04914,Progesterone-mediated oocyte maturation;K03355,ko04114,Oocyte meiosis;K03355,ko04110,Cell cycle;K03355,ko04120,Ubiquitin mediated proteolysis;K03355,ko05166,Human T-cell leukemia virus 1 infection;K03355,ko04111,Cell cycle - yeast;K03355,ko04113,Meiosis - yeast
CGMCC3_g17298	0.130293	0.106107	0.345615	0	0	0	0	0	0	27.7524	34.9464	55.783	L2FZE6,Pathogenesis associated protein pep2	XP_007279444.1,pathogenesis associated protein pep2	PF13577,SnoaL-like domain	IPR032710,NTF2-like domain superfamily;IPR037401,SnoaL-like domain	-	-	-
CGMCC3_g4000	1.6706	2.39977	2.0516	17.7425	0	0	0	10.9771	0	0	24.8933	0	T0JV53,Uncharacterized protein	-	-	-	-	-	-
CGMCC3_g67	0.133429	0.271653	0.176967	0	36.0159	0	0	0	0	0	35.7875	0	L2FEC1,C6 transcription factor	XP_007286377.1,C6 transcription factor	PF13847,Methyltransferase domain;PF13679,Methyltransferase domain;PF05175,Methyltransferase small domain	IPR029063,S-adenosyl-L-methionine-dependent methyltransferase;IPR025714,Methyltransferase domain	-	-	-
CGMCC3_g14759	38.0496	42.4081	39.8978	0	65.8371	0	156.98	115.391	165.868	259.762	294.388	365.49	L2FHQ7,Uncharacterized protein	XP_007285681.1,hypothetical protein CGGC5_1912	-	-	-	-	-
CGMCC3_g6806	49.817	54.9051	51.8306	73.3135	41.407	118.584	74.0474	81.6449	45.6399	81.6862	51.4305	41.0478	A0A167AIB0,Autophagy related lipase	-	PF01764,Lipase (class 3);PF05764,YL1 nuclear protein;PF08265,YL1 nuclear protein C-terminal domain	IPR008895,Vps72/YL1 family;IPR013272,Vps72/YL1, C-terminal;IPR002921,Fungal lipase-like domain;IPR029058,Alpha/Beta hydrolase fold	-	GO:0006629,biological_process,lipid metabolic process;GO:0016787,molecular_function,hydrolase activity;GO:0043486,biological_process,histone exchange;GO:0006338,biological_process,chromatin remodeling;GO:0006355,biological_process,regulation of transcription, DNA-templated;GO:0005634,cellular_component,nucleus	-
CGMCC3_g6578	0.896719	0.730268	1.74434	0	0	0	0	0	0	0	0	38.3918	L2G7V6,20s cyclosome subunit	XP_007276915.1,20s cyclosome subunit	PF13414,TPR repeat;PF04049,Anaphase promoting complex subunit 8 / Cdc23;PF13181,Tetratricopeptide repeat	IPR007192,Cdc23;IPR011990,Tetratricopeptide-like helical domain superfamily;IPR019734,Tetratricopeptide repeat;IPR013026,Tetratricopeptide repeat-containing domain	-	GO:0030071,biological_process,regulation of mitotic metaphase/anaphase transition;GO:0005680,cellular_component,anaphase-promoting complex	-
CGMCC3_g15791	2.35593	3.27293	2.6958	0	0	0	0	131.127	0	0	0	0	L2FJ28,Uncharacterized protein	XP_007284571.1,hypothetical protein CGGC5_12653	-	-	-	GO:0016021,cellular_component,integral component of membrane;GO:0016020,cellular_component,membrane	-
CGMCC3_g9750	106.888	113.977	109.904	22.6787	48.0329	78.6055	19.0881	7.01553	15.1266	69.4889	7.95472	50.7907	L2GBW2,Zn cluster transcription factor	XP_007274870.1,zn cluster transcription factor	-	-	-	-	-
CGMCC3_g4862	0.235129	0.191484	0.190577	0	0	0	0	0	0	0	0	0	L2G505,FAD binding domain protein	XP_007277226.1,FAD binding domain protein	PF01494,AD binding domain	IPR036188,FAD/NAD(P)-binding domain superfamily;IPR002938,FAD-binding domain	-	GO:0071949,molecular_function,FAD binding;GO:0016021,cellular_component,integral component of membrane;GO:0016020,cellular_component,membrane	-
CGMCC3_g13408	0.110067	0	0	0	0	0	0	0	0	0	0	0	L2G060,Aldehyde reductase i	XP_007278941.1,aldehyde reductase i	PF00248,Aldo/keto reductase family	IPR023210,NADP-dependent oxidoreductase domain;IPR018170,Aldo/keto reductase, conserved site;IPR020471,Aldo/keto reductase;IPR036812,NADP-dependent oxidoreductase domain superfamily	-	GO:0055114,biological_process,oxidation-reduction process;GO:0016491,molecular_function,oxidoreductase activity	K18107,ko00040,Pentose and glucuronate interconversions;K18107,ko01100,Metabolic pathways
CGMCC3_g13409	0.123435	0.301568	0.381996	0	0	27.2626	0	0	0	0	0	0	L2G103,Major facilitator superfamily transporter	XP_007278940.1,major facilitator superfamily transporter	-	IPR036259,MFS transporter superfamily;IPR020846,Major facilitator superfamily domain;IPR011701,Major facilitator superfamily	-	GO:0055085,biological_process,transmembrane transport;GO:0016021,cellular_component,integral component of membrane;GO:0016020,cellular_component,membrane	-
CGMCC3_g13407	0	0.232981	0.0722734	0	0	0	0	0	0	17.4103	0	0	L2G1U0,Transaldolase	XP_007278942.1,transaldolase	PF00923,Transaldolase/Fructose-6-phosphate aldolase	IPR001585,Transaldolase/Fructose-6-phosphate aldolase;IPR013785,Aldolase-type TIM barrel	-	GO:0005975,biological_process,carbohydrate metabolic process;GO:0003824,molecular_function,catalytic activity	K00616,ko01230,Biosynthesis of amino acids;K00616,ko01200,Carbon metabolism;K00616,ko01100,Metabolic pathways;K00616,ko01120,Microbial metabolism in diverse environments;K00616,ko01130,Biosynthesis of antibiotics;K00616,ko01110,Biosynthesis of secondary metabolites;K00616,ko00030,Pentose phosphate pathway
CGMCC3_g13400	48.8497	46.6835	54.6911	223.454	78.8783	129.084	0	23.0414	99.3621	20.7478	104.504	20.8518	L2FZW0,Quinone oxidoreductase	XP_007278948.1,quinone oxidoreductase	-	IPR036291,NAD(P)-binding domain superfamily;IPR011032,GroES-like superfamily	-	-	-
CGMCC3_g17382	0.0414809	0	0	0	11.1968	0	0	0	0	0	0	0	A0A135UVX3,C2H2 finger domain-containing protein	-	PF11917,Protein of unknown function (DUF3435)	IPR013087,Zinc finger C2H2-type;IPR021842,Protein of unknown function DUF3435	-	GO:0003676,molecular_function,nucleic acid binding	-
CGMCC3_g17380	14.864	15.4267	14.7933	0	18.6613	0	0	16.3537	52.8917	14.7257	0	0	T0LXS3,Uncharacterized protein	-	PF13593,SBF-like CPA transporter family (DUF4137)	IPR016833,Putative sodium bile acid cotransporter	-	GO:0016021,cellular_component,integral component of membrane;GO:0016020,cellular_component,membrane	-
CGMCC3_g8212	1.42624	1.52341	1.42558	11.8544	5.57942	9.13067	39.9103	4.88947	7.02832	0	0	13.2745	L2FZL4,ABC multidrug transporter	XP_007279771.1,ABC multidrug transporter	PF00005,ABC transporter;PF00664,ABC transporter transmembrane region	IPR003439,ABC transporter-like;IPR027417,P-loop containing nucleoside triphosphate hydrolase;IPR011527,ABC transporter type 1, transmembrane domain;IPR036640,ABC transporter type 1, transmembrane domain superfamily;IPR003593,AAA+ ATPase domain;IPR017871,ABC transporter, conserved site	-	GO:0042626,molecular_function,ATPase activity, coupled to transmembrane movement of substances;GO:0055085,biological_process,transmembrane transport;GO:0016887,molecular_function,ATPase activity;GO:0016020,cellular_component,membrane;GO:0000166,molecular_function,nucleotide binding;GO:0005524,molecular_function,ATP binding;GO:0016021,cellular_component,integral component of membrane	-
CGMCC3_g8213	77.0555	80.1588	88.7344	85.8925	103.953	85.0594	123.932	45.5492	43.6496	129.881	34.4314	96.1816	T0JWE2,Tafazzin	-	-	-	-	-	-
CGMCC3_g8210	13.7121	12.4769	13.4113	0	0	67.6771	49.3029	0	78.1415	65.2669	0	0	T0LGF1,Large conductance mechanosensitive channel protein	-	PF01741,Large-conductance mechanosensitive channel, MscL	IPR036019,Gated mechanosensitive channel;IPR037673,Large-conductance mechanosensitive channel/anditomin synthesis protein L	-	GO:0016021,cellular_component,integral component of membrane;GO:0016020,cellular_component,membrane	-
CGMCC3_g8211	219.909	220.061	196.535	201.975	135.803	355.584	48.5707	0	17.1069	64.2976	40.4824	53.8499	L2FXX1,Sur7 protein	XP_007279770.1,sur7 protein	PF06687,SUR7/PalI family	IPR009571,Membrane protein SUR7/Rim9-like, fungi	-	GO:0005886,cellular_component,plasma membrane;GO:0016021,cellular_component,integral component of membrane;GO:0016020,cellular_component,membrane	-
CGMCC3_g8216	8.00642	8.65889	9.28805	0	86.4458	28.2936	0	15.1512	21.7789	0	0	13.7114	T0K4W5,Dihydropteroate synthase	-	PF01288,7,8-dihydro-6-hydroxymethylpterin-pyrophosphokinase (HPPK);PF00809,Pterin binding enzyme	IPR035907,7,8-Dihydro-6-hydroxymethylpterin-pyrophosphokinase HPPK superfamily;IPR000489,Pterin-binding domain;IPR011005,Dihydropteroate synthase-like;IPR006390,Dihydropteroate synthase;IPR000550,7,8-Dihydro-6-hydroxymethylpterin-pyrophosphokinase, HPPK	-	GO:0042558,biological_process,pteridine-containing compound metabolic process;GO:0044237,biological_process,cellular metabolic process;GO:0009396,biological_process,folic acid-containing compound biosynthetic process;GO:0003848,molecular_function,2-amino-4-hydroxy-6-hydroxymethyldihydropteridine diphosphokinase activity;GO:0004156,molecular_function,dihydropteroate synthase activity	K13941,ko01100,Metabolic pathways;K13941,ko00790,Folate biosynthesis
CGMCC3_g8217	74.1424	77.6408	68.2599	62.3361	99.0197	108.03	26.2334	106.058	90.0856	199.683	43.7297	104.705	T0K2L5,2-nitropropane dioxygenase	-	PF03060,Nitronate monooxygenase	IPR004136,Nitronate monooxygenase;IPR013785,Aldolase-type TIM barrel	-	GO:0055114,biological_process,oxidation-reduction process;GO:0018580,molecular_function,nitronate monooxygenase activity;GO:0003824,molecular_function,catalytic activity;GO:0051213,molecular_function,dioxygenase activity	-
CGMCC3_g8214	27.6081	23.7005	21.4799	31.168	14.6696	60.0167	61.2112	89.9888	73.9164	63.6672	123.901	46.5355	A0A1G4B2M5,NDT80/PhoG like DNA-binding family protein	-	-	IPR008967,p53-like transcription factor, DNA-binding;IPR024061,NDT80 DNA-binding domain;IPR037141,NDT80 DNA-binding domain superfamily	-	GO:0006355,biological_process,regulation of transcription, DNA-templated;GO:0003700,molecular_function,DNA binding transcription factor activity;GO:0003677,molecular_function,DNA binding	K12769,ko04113,Meiosis - yeast
CGMCC3_g9908	1.04731	0.852909	0.823145	0	0	0	0	0	0	0	0	0	L2FSK8,GNAT family	XP_007281828.1,GNAT family	PF00583,Acetyltransferase (GNAT) family	IPR016181,Acyl-CoA N-acyltransferase;IPR000182,GNAT domain	-	GO:0008080,molecular_function,N-acetyltransferase activity	-
CGMCC3_g9754	0.290366	0.236468	0.513486	0	0	0	93.4408	68.6854	0	0	0	0	T0JVE8,Uncharacterized protein	-	-	-	-	-	-
CGMCC3_g8218	74.8498	76.5132	71.1736	6.09668	86.0841	28.1752	133.417	82.9828	92.1732	81.5153	85.5382	54.6159	T0KMG3,Uncharacterized protein	-	PF01412,Putative GTPase activating protein for Arf	IPR001164,Arf GTPase activating protein;IPR038508,ArfGAP domain superfamily;IPR037278,ARFGAP/RecO-like zinc finger	-	GO:0043547,biological_process,positive regulation of GTPase activity;GO:0046872,molecular_function,metal ion binding;GO:0005096,molecular_function,GTPase activator activity	K12493,ko04144,Endocytosis
CGMCC3_g8219	18.5582	19.6474	18.5776	25.341	107.343	0	0	109.747	45.0729	141.175	35.5541	28.3765	T0MAZ6,Uncharacterized protein	-	PF08294,TIM21	IPR038552,Tim21 IMS domain superfamily;IPR013261,Mitochondrial import inner membrane translocase subunit Tim21	-	GO:0005744,cellular_component,mitochondrial inner membrane presequence translocase complex;GO:0030150,biological_process,protein import into mitochondrial matrix;GO:0016021,cellular_component,integral component of membrane;GO:0016020,cellular_component,membrane	-
CGMCC3_g9755	0.025011	0	0.0221148	4.78131	0	0	0	5.91629	0	0	13.4167	5.35407	L2GDI8,Ankyrin repeat protein	XP_007274866.1,ankyrin repeat protein	PF01544,CorA-like Mg2+ transporter protein	IPR002523,Mg2+ transporter protein, CorA-like/Zinc transport protein ZntB	-	GO:0055085,biological_process,transmembrane transport;GO:0030001,biological_process,metal ion transport;GO:0046873,molecular_function,metal ion transmembrane transporter activity;GO:0016021,cellular_component,integral component of membrane;GO:0016020,cellular_component,membrane	-
CGMCC3_g9365	0.0993109	0	0	0	0	0	0	0	0	0	0	0	L2G9S4,Uncharacterized protein	XP_007275785.1,hypothetical protein CGGC5_5063	-	-	-	-	-
CGMCC3_g12096	0.699276	1.37813	1.01402	0	0	0	0	0	0	0	0	0	N4VXZ7,Nonribosomal peptide	-	PF00668,Condensation domain;PF00501,AMP-binding enzyme;PF00550,Phosphopantetheine attachment site	IPR020806,Polyketide synthase, phosphopantetheine-binding domain;IPR010071,Amino acid adenylation domain;IPR036736,ACP-like superfamily;IPR020845,AMP-binding, conserved site;IPR006162,Phosphopantetheine attachment site;IPR023213,Chloramphenicol acetyltransferase-like domain superfamily;IPR009081,Phosphopantetheine binding ACP domain;IPR000873,AMP-dependent synthetase/ligase;IPR001242,Condensation…	-	GO:0003824,molecular_function,catalytic activity;GO:0031177,molecular_function,phosphopantetheine binding;GO:0008152,biological_process,metabolic process	-
CGMCC3_g13337	0.0425816	0	0.225905	0	0	0	0	0	0	0	0	0	L2FFF9,Archaeal flagellin n-terminal-like domain-containing protein	XP_007286501.1,archaeal flagellin n-terminal-like domain-containing protein	-	-	-	GO:0016021,cellular_component,integral component of membrane;GO:0016020,cellular_component,membrane	-
CGMCC3_g4934	9.20691	7.25207	10.543	0	0	0	0	35.7028	0	32.1488	0	64.6199	L2G4U0,Phosphotransferase enzyme family protein	XP_007277161.1,phosphotransferase enzyme family protein	PF01636,Phosphotransferase enzyme family	IPR011009,Protein kinase-like domain superfamily;IPR002575,Aminoglycoside phosphotransferase	-	GO:0016740,molecular_function,transferase activity	-
CGMCC3_g8806	40.6513	39.3559	35.71	121.425	114.301	46.763	272.536	125.208	161.981	315.683	198.757	135.971	L2GAL5,Glutaredoxin domain-containing protein	XP_007275607.1,glutaredoxin domain-containing protein	PF00462,lutaredoxin	IPR011899,Glutaredoxin, eukaryotic/virial;IPR002109,Glutaredoxin;IPR036249,Thioredoxin-like superfamily;IPR014025,Glutaredoxin subgroup	-	GO:0022900,biological_process,electron transport chain;GO:0045454,biological_process,cell redox homeostasis;GO:0005623,cellular_component,cell;GO:0009055,molecular_function,electron transfer activity;GO:0015035,molecular_function,protein disulfide oxidoreductase activity;GO:0016020,cellular_component,membrane;GO:0055114,biological_process,oxidation-reduction process;GO:0016021,cellular_component,…	-
CGMCC3_g12097	0.472689	0.649599	0.835907	5.6477	0	0	0	0	0	0	0	0	L2FVI7,Enoyl-hydratase echa8	XP_007280797.1,enoyl- hydratase echa8	PF00378,noyl-CoA hydratase/isomerase;PF02668,Taurine catabolism dioxygenase TauD, TfdA family;PF00733,Asparagine synthase	IPR001962,Asparagine synthase;IPR014729,Rossmann-like alpha/beta/alpha sandwich fold;IPR001753,Enoyl-CoA hydratase/isomerase;IPR029045,ClpP/crotonase-like domain superfamily;IPR003819,TauD/TfdA-like domain	-	GO:0008152,biological_process,metabolic process;GO:0004066,molecular_function,asparagine synthase (glutamine-hydrolyzing) activity;GO:0003824,molecular_function,catalytic activity;GO:0016491,molecular_function,oxidoreductase activity;GO:0006529,biological_process,asparagine biosynthetic process;GO:0055114,biological_process,oxidation-reduction process	K18583,ko00332,Carbapenem biosynthesis;K18583,ko01130,Biosynthesis of antibiotics;K18583,ko01100,Metabolic pathways
CGMCC3_g12036	24.697	22.498	23.4852	1342.57	467.185	999.789	107.11	94.4799	237.666	14.1792	0	14.2502	T0JZ84,Uncharacterized protein	-	-	-	-	-	-
CGMCC3_g5291	0.0740011	0.241059	0.065432	0	0	0	0	0	0	0	0	0	L2GE29,Uncharacterized protein	XP_007274103.1,hypothetical protein CGGC5_3736	-	IPR000210,BTB/POZ domain	-	-	-
CGMCC3_g5290	0.485227	0.954966	0.715066	0	21.8293	0	0	0	0	17.2256	0	0	L2GF47,Isopropanol dehydrogenase	XP_007274102.1,isopropanol dehydrogenase	PF00107,Zinc-binding dehydrogenase	IPR036291,NAD(P)-binding domain superfamily;IPR011032,GroES-like superfamily;IPR013149,Alcohol dehydrogenase, C-terminal	-	GO:0055114,biological_process,oxidation-reduction process	-
CGMCC3_g5293	30.4884	33.7676	37.202	0	0	0	0	0	51.8339	0	0	0	-	-	-	-	-	-	-
CGMCC3_g1856	1518.82	1652.45	1530.2	2649.28	610.734	1923.96	309.447	200.704	601.042	289.16	182.058	157.413	L2FTR0,Cell surface protein	XP_007281160.1,cell surface protein	-	-	-	-	-
CGMCC3_g561	6.67945	6.90916	7.4063	20.5951	29.08	0	86.6721	50.9679	18.3159	45.8944	28.8956	23.0622	L2FME1,Esterase-like protein	XP_007284056.1,esterase-like protein	-	-	-	-	-
CGMCC3_g560	62.2718	62.5042	60.6815	202.532	285.972	51.999	113.644	83.5363	220.144	175.515	63.1463	201.594	L2FKI2,ATP-dependent Clp protease proteolytic subunit	XP_007284057.1,ATP-dependent clp protease proteolytic subunit	PF00574,Clp protease	IPR023562,Clp protease proteolytic subunit /Translocation-enhancing protein TepA;IPR033135,ClpP, histidine active site;IPR001907,ATP-dependent Clp protease proteolytic subunit;IPR018215,ClpP, Ser active site;IPR029045,ClpP/crotonase-like domain superfamily	-	GO:0008236,molecular_function,serine-type peptidase activity;GO:0006508,biological_process,proteolysis;GO:0016787,molecular_function,hydrolase activity;GO:0004252,molecular_function,serine-type endopeptidase activity;GO:0008233,molecular_function,peptidase activity	K01358,ko04212,Longevity regulating pathway - worm;K01358,ko04112,Cell cycle - Caulobacter
CGMCC3_g7460	0	0.162017	0.0439772	0	0	0	16.0054	11.765	0	0	0	0	T0KI87,Uncharacterized protein	-	PF13472,SL-like Lipase/Acylhydrolase family	IPR037460,Streptomyces scabies esterase-like;IPR036514,SGNH hydrolase superfamily;IPR013830,SGNH hydrolase-type esterase domain	-	GO:0016788,molecular_function,hydrolase activity, acting on ester bonds	-
CGMCC3_g7461	0	0.0644912	0	0	0	0	0	0	0	0	42.4803	16.9522	L2GIV2,Uncharacterized protein	XP_007272643.1,hypothetical protein CGGC5_2598	-	-	-	-	-
CGMCC3_g7462	0	0	0.173923	0	0	0	0	0	0	0	0	0	L2GHT0,Class V chitinase, putative	XP_007272644.1,class V chitinase, putative	PF00187,Chitin recognition protein;PF00704,lycosyl hydrolases family 18	IPR029070,Chitinase insertion domain superfamily;IPR036861,Endochitinase-like superfamily;IPR017853,Glycoside hydrolase superfamily;IPR018371,Chitin-binding, type 1, conserved site;IPR001002,Chitin-binding, type 1;IPR011583,Chitinase II;IPR001579,Glycoside hydrolase, chitinase active site;IPR001223,Glycoside hydrolase family 18, catalytic domain	-	GO:0016798,molecular_function,hydrolase activity, acting on glycosyl bonds;GO:0005975,biological_process,carbohydrate metabolic process;GO:0016787,molecular_function,hydrolase activity;GO:0004553,molecular_function,hydrolase activity, hydrolyzing O-glycosyl compounds;GO:0008152,biological_process,metabolic process;GO:0008061,molecular_function,chitin binding	K01183,ko00520,Amino sugar and nucleotide sugar metabolism;K01183,ko01100,Metabolic pathways
CGMCC3_g7463	12.7588	12.0772	11.7209	95.0286	0	0	53.3222	78.3909	28.1706	105.881	133.328	70.9414	L2GJI4,Cnl2 nkp2 family protein	XP_007272645.1,cnl2 nkp2 family protein	PF09447,Cnl2/NKP2 family protein	IPR018565,Kinetochore subunit NKP2	-	-	-
CGMCC3_g7464	11.9078	10.447	12.8178	21.994	62.1105	0	37.0237	27.215	78.2398	24.5059	30.8583	24.6287	L2GHQ3,Uncharacterized protein	XP_007272646.1,hypothetical protein CGGC5_2601	-	-	-	GO:0016021,cellular_component,integral component of membrane;GO:0016020,cellular_component,membrane	-
CGMCC3_g563	0	0	0	0	0	0	0	0	18.9868	0	0	0	T0M076,Uncharacterized protein	-	PF06985,Heterokaryon incompatibility protein (HET)	IPR010730,Heterokaryon incompatibility	-	-	-
CGMCC3_g7466	0.3868	0.462002	0.752422	0	13.921	0	0	0	4.38403	0	0	11.0402	L2GIV7,Uncharacterized protein	XP_007272648.1,hypothetical protein CGGC5_2603	-	-	-	-	-
CGMCC3_g7467	8.05929	5.60358	5.84874	0	41.0456	33.5854	110.102	17.9849	12.9262	16.1947	10.1963	32.5516	A0A166ZQ68,Extracellular serine-threonine rich protein	-	-	-	-	-	-
CGMCC3_g7468	59.2801	59.2433	62.6797	46.3391	29.08	47.5892	26.0016	12.742	50.3686	17.2104	21.6717	34.5933	T0JX58,Uncharacterized protein	-	-	IPR036259,MFS transporter superfamily;IPR020846,Major facilitator superfamily domain;IPR011701,Major facilitator superfamily	-	GO:0055085,biological_process,transmembrane transport;GO:0016021,cellular_component,integral component of membrane;GO:0016020,cellular_component,membrane	-
CGMCC3_g7469	121.509	109.919	116.392	553.062	1081.27	0	572.921	579.063	567.524	331.813	417.826	238.197	T0JP83,Prefoldin subunit 4	-	PF01920,Prefoldin subunit	IPR016661,Prefoldin, subunit 4;IPR009053,Prefoldin;IPR002777,Prefoldin beta-like	-	GO:0006457,biological_process,protein folding;GO:0051082,molecular_function,unfolded protein binding;GO:0016272,cellular_component,prefoldin complex	-
CGMCC3_g17961	0	0	0	0	0	0	0	0	0	0	0	20.5887	L2GIB0,Uncharacterized protein	XP_007273187.1,hypothetical protein CGGC5_2926	PF08843,Nucleotidyl transferase AbiEii toxin, Type IV TA system	IPR014942,Nucleotidyl transferase AbiEii toxin, Type IV TA system	-	-	-
CGMCC3_g562	0.791156	0.990022	0.580109	0	0	0	0	0	6.56125	16.4406	20.7024	16.5231	T0M883,Uncharacterized protein	-	-	IPR012341,Six-hairpin glycosidase-like superfamily;IPR008928,Six-hairpin glycosidase superfamily	-	GO:0003824,molecular_function,catalytic activity	-
CGMCC3_g17967	0	0	0.0648029	0	0	0	0	0	0	15.6107	0	0	A0A166PSN0,Ankyrin repeat protein	-	PF12796,Ankyrin repeats (3 copies);PF00023,Ankyrin repeat	IPR020683,Ankyrin repeat-containing domain;IPR002110,Ankyrin repeat;IPR036770,Ankyrin repeat-containing domain superfamily	-	-	-
CGMCC3_g15693	81.0099	79.9038	77.2514	55.9447	86.1742	47.0078	34.2453	62.9316	63.3224	68.0006	85.6278	45.5609	L2GES3,Methylcrotonoyl-carboxylase beta chain	XP_007274420.1,methylcrotonoyl- carboxylase beta chain	PF01039,Carboxyl transferase domain	IPR034733,Acetyl-CoA carboxylase;IPR011762,Acetyl-coenzyme A carboxyltransferase, N-terminal;IPR011763,Acetyl-coenzyme A carboxyltransferase, C-terminal;IPR029045,ClpP/crotonase-like domain superfamily	-	GO:0016874,molecular_function,ligase activity	K01969,ko01100,Metabolic pathways;K01969,ko00280,Valine, leucine and isoleucine degradation
CGMCC3_g5298	111.614	113.89	101.972	25.341	53.6716	117.111	405.249	188.138	428.193	268.233	195.548	184.448	T0K0J5,Uncharacterized protein	-	-	-	-	-	-
CGMCC3_g1850	4.01164	8.10213	7.23609	0	0	0	0	0	0	102.538	0	0	-	-	-	-	-	-	-
CGMCC3_g63	0.427009	0.139099	0.151025	0	0	0	0	0	0	0	22.906	0	L2FDS5,LysM domain-containing protein	XP_007286381.1,LysM domain-containing protein	PF01476,LysM domain	IPR018392,LysM domain;IPR036779,LysM domain superfamily	-	-	-
CGMCC3_g1687	0	0	0.0541325	0	0	0	0	0	0	0	0	13.1056	L2G4D8,Uncharacterized protein	XP_007277656.1,hypothetical protein CGGC5_6807	-	-	-	-	-
CGMCC3_g14524	26.3309	25.0799	31.1787	14.7182	207.819	0	0	72.8481	26.1787	0	82.6005	0	L2FWJ2,Bifunctional deaminase-reductase domain protein	XP_007280828.1,bifunctional deaminase-reductase domain protein	PF01872,RibD C-terminal domain	IPR002734,Bacterial bifunctional deaminase-reductase, C-terminal;IPR024072,Dihydrofolate reductase-like domain superfamily	-	GO:0055114,biological_process,oxidation-reduction process;GO:0009231,biological_process,riboflavin biosynthetic process;GO:0008703,molecular_function,5-amino-6-(5-phosphoribosylamino)uracil reductase activity	-
CGMCC3_g2352	14.9814	17.2306	18.9403	0	35.4726	0	338.32	62.1721	0	167.95	70.4953	168.792	T0KC50,Uncharacterized protein	-	PF01250,Ribosomal protein S6	IPR000529,Ribosomal protein S6;IPR035980,Ribosomal protein S6 superfamily;IPR014717,Translation elongation factor EF1B/ribosomal protein S6	-	GO:0019843,molecular_function,rRNA binding;GO:0005840,cellular_component,ribosome;GO:0006412,biological_process,translation;GO:0003735,molecular_function,structural constituent of ribosome	K02990,ko03010,Ribosome
CGMCC3_g3021	0	0.615598	0.222793	0	0	0	0	59.603	0	0	0	0	-	-	-	-	-	-	-
CGMCC3_g17374	0.126508	0.103025	0	0	0	0	0	29.9252	0	0	0	0	L2FB19,Uncharacterized protein	XP_007287683.1,hypothetical protein CGGC5_14972	-	-	-	GO:0016021,cellular_component,integral component of membrane;GO:0016020,cellular_component,membrane	-
CGMCC3_g11788	0.324345	0	0	0	0	0	0	0	0	0	0	0	-	-	-	-	-	-	-
CGMCC3_g62	0	0.141476	0.0768034	0	0	0	0	0	0	0	0	0	L2FEC6,Extracellular dioxygenase	XP_007286382.1,extracellular dioxygenase	-	IPR015889,Intradiol ring-cleavage dioxygenase, core	-	GO:0055114,biological_process,oxidation-reduction process;GO:0016702,molecular_function,oxidoreductase activity, acting on single donors with incorporation of molecular oxygen, incorporation of two atoms of oxygen;GO:0051213,molecular_function,dioxygenase activity;GO:0005506,molecular_function,iron ion binding	-
CGMCC3_g7796	131.068	139.642	131.632	244.549	258.975	423.81	171.526	100.867	181.237	90.8259	114.37	228.203	T0M3F9,Uncharacterized protein	-	PF00329,Respiratory-chain NADH dehydrogenase, 30 Kd subunit	IPR037232,NADH:ubiquinone oxidoreductase, 30kDa subunit superfamily;IPR020396,NADH:ubiquinone oxidoreductase, 30kDa subunit, conserved site;IPR001268,NADH:ubiquinone oxidoreductase, 30kDa subunit;IPR010218,NADH dehydrogenase, subunit C	-	GO:0055114,biological_process,oxidation-reduction process;GO:0016491,molecular_function,oxidoreductase activity;GO:0016651,molecular_function,oxidoreductase activity, acting on NAD(P)H;GO:0008137,molecular_function,NADH dehydrogenase (ubiquinone) activity	K03936,ko00190,Oxidative phosphorylation;K03936,ko04932,Non-alcoholic fatty liver disease (NAFLD);K03936,ko04723,Retrograde endocannabinoid signaling;K03936,ko04714,Thermogenesis;K03936,ko01100,Metabolic pathways;K03936,ko05010,Alzheimer disease;K03936,ko05012,Parkinson disease;K03936,ko05016,Huntington disease
CGMCC3_g7797	33.9861	35.8936	32.3389	27.055	10.9146	35.7235	78.0738	45.4335	58.4334	43.064	43.3817	56.2638	A0A166M617,Rna recognition domain-containing protein	-	PF00076,RNA recognition motif. (a.k.a. RRM, RBD, or RNP domain);PF14570,RING/Ubox like zinc-binding domain	IPR034261,CNOT4, RNA recognition motif;IPR001841,Zinc finger, RING-type;IPR012677,Nucleotide-binding alpha-beta plait domain superfamily;IPR013083,Zinc finger, RING/FYVE/PHD-type;IPR000504,RNA recognition motif domain;IPR035979,RNA-binding domain superfamily;IPR003954,RNA recognition motif domain, eukaryote	-	GO:0003723,molecular_function,RNA binding;GO:0003676,molecular_function,nucleic acid binding	K10643,ko03018,RNA degradation
CGMCC3_g7794	31.8604	29.857	32.7371	29.1421	0	16.8347	12.2641	45.0748	6.47924	8.11757	61.3309	73.4243	L2G246,Uncharacterized protein	XP_007278265.1,hypothetical protein CGGC5_7268	-	IPR015947,PUA-like superfamily	-	-	-
CGMCC3_g7795	1.1001	0.895896	2.22334	0	0	0	0	0	0	0	0	0	L2G3S4,Uncharacterized protein	XP_007278266.1,hypothetical protein CGGC5_7269	-	-	-	-	-
CGMCC3_g7792	0.0785785	0.319963	0.138959	0	0	0	50.5736	0	0	0	0	0	L2G2Q8,WD domain-containing protein	XP_007278263.1,WD domain-containing protein	PF01048,Phosphorylase superfamily	IPR035994,Nucleoside phosphorylase superfamily;IPR000845,Nucleoside phosphorylase domain	-	GO:0003824,molecular_function,catalytic activity;GO:0009116,biological_process,nucleoside metabolic process	-
CGMCC3_g15512	4.35172	5.49849	5.24701	0	14.2381	0	0	24.9549	17.9356	22.4708	21.2218	11.2917	L2G350,Hsp70-like protein	XP_007278187.1,hsp70-like protein	PF00012,Hsp70 protein	IPR013126,Heat shock protein 70 family	-	GO:0000166,molecular_function,nucleotide binding;GO:0005524,molecular_function,ATP binding	-
CGMCC3_g7790	11.8211	11.634	11.5419	8.72518	0	0	0	0	15.5191	9.72164	18.3625	9.77037	T0LM27,Serine carboxypeptidase	-	PF00450,Serine carboxypeptidase	IPR001563,Peptidase S10, serine carboxypeptidase;IPR029058,Alpha/Beta hydrolase fold;IPR033124,Serine carboxypeptidases, histidine active site	-	GO:0006508,biological_process,proteolysis;GO:0004180,molecular_function,carboxypeptidase activity;GO:0004185,molecular_function,serine-type carboxypeptidase activity	-
CGMCC3_g7791	2.11074	3.05589	1.97001	0	0	0	0	0	0	0	0	0	T0LTP5,Uncharacterized protein	-	-	-	-	GO:0016021,cellular_component,integral component of membrane;GO:0016020,cellular_component,membrane	-
CGMCC3_g14011	18.598	23.3394	24.2622	174.853	246.889	134.677	490.564	72.1196	103.668	64.9405	163.549	130.532	L2GEA5,5-oxoprolinase	XP_007273894.1,5-oxoprolinase	PF05378,Hydantoinase/oxoprolinase N-terminal region;PF01968,Hydantoinase/oxoprolinase;PF08649,ASH complex subunit Dad1;PF02538,Hydantoinase B/oxoprolinase	IPR013958,DASH complex subunit Dad1;IPR008040,Hydantoinaseoxoprolinase, N-terminal;IPR002821,Hydantoinase A/oxoprolinase;IPR003692,Hydantoinase B/oxoprolinase	-	GO:0072686,cellular_component,mitotic spindle;GO:0016787,molecular_function,hydrolase activity;GO:0003824,molecular_function,catalytic activity;GO:0030472,-,-;GO:0042729,cellular_component,DASH complex	-
CGMCC3_g9356	0.195439	0.190993	0.0691231	0	0	34.5327	0	18.4922	0	16.6514	0	16.7349	L2G912,GPI anchored protein	XP_007275794.1,GPI anchored protein	PF00775,ioxygenase	IPR000627,Intradiol ring-cleavage dioxygenase, C-terminal;IPR015889,Intradiol ring-cleavage dioxygenase, core	-	GO:0008199,molecular_function,ferric iron binding;GO:0003824,molecular_function,catalytic activity;GO:0005506,molecular_function,iron ion binding;GO:0055114,biological_process,oxidation-reduction process;GO:0016702,molecular_function,oxidoreductase activity, acting on single donors with incorporation of molecular oxygen, incorporation of two atoms of oxygen;GO:0006725,biological_process,cellular …	-
CGMCC3_g7798	11.5094	9.1247	11.0528	14.5711	20.5741	0	0	0	0	0	20.4436	0	T0JVA1,Uncharacterized protein	-	-	IPR029058,Alpha/Beta hydrolase fold	-	-	-
CGMCC3_g7799	22.5989	22.3426	22.9576	55.3871	36.0949	39.3794	14.344	21.0876	30.3122	28.4827	11.9553	38.1673	L2G252,Potassium channel	XP_007278270.1,potassium channel	PF07885,Ion channel	IPR003280,Two pore domain potassium channel;IPR013099,Potassium channel domain	-	GO:0071805,biological_process,potassium ion transmembrane transport;GO:0006811,biological_process,ion transport;GO:0005267,molecular_function,potassium channel activity;GO:0016021,cellular_component,integral component of membrane;GO:0016020,cellular_component,membrane	-
CGMCC3_g17375	4.28744	6.0133	7.79254	0	0	0	0	0	0	0	0	0	L2FAA0,Uncharacterized protein	XP_007287684.1,hypothetical protein CGGC5_14973	-	-	-	GO:0016021,cellular_component,integral component of membrane;GO:0016020,cellular_component,membrane	-
CGMCC3_g6577	33.3725	38.8095	34.8511	52.5083	0	90.9983	0	32.4863	175.114	58.505	221.012	161.695	L2G609,Uncharacterized protein	XP_007276916.1,hypothetical protein CGGC5_6088	-	-	-	-	-
CGMCC3_g2477	16.6442	18.4952	20.4936	118.947	167.952	137.426	0	0	52.8917	66.2659	0	0	T0KV98,37S ribosomal protein mrp10, mitochondrial	-	-	IPR017264,Ribosomal protein MRP10, mitochondrial	-	GO:0005840,cellular_component,ribosome;GO:0005739,cellular_component,mitochondrion;GO:0030529,,	-
CGMCC3_g15529	0.555779	0.452614	0.631828	0	0	0	0	18.7812	13.4984	0	0	0	L2G2D2,Duf636 domain protein	XP_007278203.1,duf636 domain protein	PF04828,lutathione-dependent formaldehyde-activating enzyme	IPR006913,Glutathione-dependent formaldehyde-activating enzyme/centromere protein V;IPR011057,Mss4-like superfamily	-	GO:0016846,molecular_function,carbon-sulfur lyase activity;GO:0008152,biological_process,metabolic process	-
CGMCC3_g15528	0.14391	0.06697	0.018178	0	0	0	0	0	3.4952	0	0	4.40095	L2G365,Multidrug resistance protein cdr1	XP_007278202.1,multidrug resistance protein cdr1	PF06422,CDR ABC transporter;PF01061,ABC-2 type transporter;PF00005,ABC transporter;PF14510,ABC-transporter extracellular N-terminal	IPR034001,ATP-binding cassette transporter, PDR-like subfamily G, domain 1;IPR013525,ABC-2 type transporter;IPR027417,P-loop containing nucleoside triphosphate hydrolase;IPR029481,ABC-transporter N-terminal domain;IPR003439,ABC transporter-like;IPR034003,ATP-binding cassette transporter, PDR-like subfamily G, domain 2;IPR003593,AAA+ ATPase domain;IPR017871,ABC transporter, conserved site;IPR01092…	-	GO:0042626,molecular_function,ATPase activity, coupled to transmembrane movement of substances;GO:0055085,biological_process,transmembrane transport;GO:0016887,molecular_function,ATPase activity;GO:0016020,cellular_component,membrane;GO:0000166,molecular_function,nucleotide binding;GO:0005524,molecular_function,ATP binding;GO:0016021,cellular_component,integral component of membrane	-
CGMCC3_g6225	0.0252597	0.0102855	0.0446694	0	0	0	0	0	4.29444	0	0	5.4073	L2G5F5,Uncharacterized protein	XP_007277333.1,hypothetical protein CGGC5_6485	-	-	-	GO:0016021,cellular_component,integral component of membrane;GO:0016020,cellular_component,membrane	-
CGMCC3_g15525	0	0	0	0	0	0	0	0	0	11.2549	14.1724	0	L2G2C8,Xylosidase arabinofuranosidase	XP_007278198.1,xylosidase arabinofuranosidase	PF04616,lycosyl hydrolases family 43	IPR013320,Concanavalin A-like lectin/glucanase domain superfamily;IPR023296,Glycosyl hydrolase, five-bladed beta-propellor domain superfamily;IPR006710,Glycoside hydrolase, family 43	-	GO:0004553,molecular_function,hydrolase activity, hydrolyzing O-glycosyl compounds;GO:0005975,biological_process,carbohydrate metabolic process;GO:0016798,molecular_function,hydrolase activity, acting on glycosyl bonds;GO:0016787,molecular_function,hydrolase activity;GO:0008152,biological_process,metabolic process	-
CGMCC3_g15524	40.069	39.4852	44.4152	20.2376	57.1503	140.289	0	75.1246	35.9958	90.1952	56.7879	22.6618	T0KBQ7,Uncharacterized protein	-	PF13409,lutathione S-transferase, N-terminal domain;PF13410,lutathione S-transferase, C-terminal domain	IPR004045,Glutathione S-transferase, N-terminal;IPR036282,Glutathione S-transferase, C-terminal domain superfamily;IPR010987,Glutathione S-transferase, C-terminal-like;IPR005442,Glutathione S-transferase, omega-class;IPR036249,Thioredoxin-like superfamily	-	GO:0005737,cellular_component,cytoplasm;GO:0004364,molecular_function,glutathione transferase activity;GO:0008152,biological_process,metabolic process	K00799,ko00982,Drug metabolism - cytochrome P450;K00799,ko00980,Metabolism of xenobiotics by cytochrome P450;K00799,ko05225,Hepatocellular carcinoma;K00799,ko05204,Chemical carcinogenesis;K00799,ko01100,Metabolic pathways;K00799,ko01524,Platinum drug resistance;K00799,ko05418,Fluid shear stress and atherosclerosis;K00799,ko05200,Pathways in cancer;K00799,ko00983,Drug metabolism - other enzymes;K0…
CGMCC3_g15527	0.215618	0.210714	0.285976	4.12194	5.82011	9.52457	0	5.1004	0	0	5.7832	4.6157	A0A135SKJ6,C6 zinc finger protein	-	PF04082,ungal specific transcription factor domain;PF00172,ungal Zn(2)-Cys(6) binuclear cluster domain	IPR007219,Transcription factor domain, fungi;IPR001138,Zn(2)-C6 fungal-type DNA-binding domain;IPR036864,Zn(2)-C6 fungal-type DNA-binding domain superfamily	-	GO:0003677,molecular_function,DNA binding;GO:0000981,molecular_function,RNA polymerase II transcription factor activity, sequence-specific DNA binding;GO:0006357,biological_process,regulation of transcription by RNA polymerase II;GO:0046872,molecular_function,metal ion binding;GO:0006355,biological_process,regulation of transcription, DNA-templated;GO:0006351,biological_process,transcription, DNA…	-
CGMCC3_g15526	0	0	0	0	0	0	0	0	0	12.8595	16.193	12.924	L2G3Z3,Cytochrome p450 monooxygenase	XP_007278199.1,cytochrome p450 monooxygenase	PF00067,Cytochrome P450	IPR036396,Cytochrome P450 superfamily;IPR002401,Cytochrome P450, E-class, group I;IPR001128,Cytochrome P450;IPR017972,Cytochrome P450, conserved site	-	GO:0016705,molecular_function,oxidoreductase activity, acting on paired donors, with incorporation or reduction of molecular oxygen;GO:0046872,molecular_function,metal ion binding;GO:0004497,molecular_function,monooxygenase activity;GO:0016491,molecular_function,oxidoreductase activity;GO:0005506,molecular_function,iron ion binding;GO:0055114,biological_process,oxidation-reduction process;GO:0020…	-
CGMCC3_g15521	0.1085	0	0	0	0	0	0	0	0	0	0	0	L2G224,Uncharacterized protein	XP_007278195.1,hypothetical protein CGGC5_7198	-	-	-	-	-
CGMCC3_g15520	0.367964	0.470897	0.209157	0	0	0	0	0	17.8738	0	0	0	T0L8W7,1-pyrroline-5-carboxylate dehydrogenase	-	PF00171,Aldehyde dehydrogenase family	IPR016163,Aldehyde dehydrogenase, C-terminal;IPR016160,Aldehyde dehydrogenase, cysteine active site;IPR015590,Aldehyde dehydrogenase domain;IPR005931,Delta-1-pyrroline-5-carboxylate dehydrogenase;IPR016162,Aldehyde dehydrogenase, N-terminal;IPR016161,Aldehyde/histidinol dehydrogenase;IPR029510,Aldehyde dehydrogenase, glutamic acid active site	-	GO:0010133,biological_process,proline catabolic process to glutamate;GO:0016491,molecular_function,oxidoreductase activity;GO:0008152,biological_process,metabolic process;GO:0016620,molecular_function,oxidoreductase activity, acting on the aldehyde or oxo group of donors, NAD or NADP as acceptor;GO:0055114,biological_process,oxidation-reduction process;GO:0003842,molecular_function,1-pyrroline-5-…	K00294,ko00250,Alanine, aspartate and glutamate metabolism;K00294,ko01100,Metabolic pathways;K00294,ko00330,Arginine and proline metabolism
CGMCC3_g15523	0.265117	0.0359842	0.312556	0	0	0	0	0	0	0	0	0	L2G360,Proline dehydrogenase	XP_007278197.1,proline oxidase	PF01619,Proline dehydrogenase	IPR002872,Proline dehydrogenase domain;IPR029041,FAD-linked oxidoreductase-like;IPR015659,Proline oxidase family	-	GO:0006560,biological_process,proline metabolic process;GO:0055114,biological_process,oxidation-reduction process;GO:0016491,molecular_function,oxidoreductase activity;GO:0006562,biological_process,proline catabolic process;GO:0004657,molecular_function,proline dehydrogenase activity	-
CGMCC3_g9352	0.291755	0.237599	0.214976	0	13.1254	0	15.648	23.0047	24.8009	41.4294	0	10.4093	T0KT64,Uncharacterized protein	-	PF07944,Beta-L-arabinofuranosidase, GH127	IPR008928,Six-hairpin glycosidase superfamily;IPR012878,Beta-L-arabinofuranosidase, GH127	-	GO:0003824,molecular_function,catalytic activity	-
CGMCC3_g2473	0	0	0.0504831	0	0	25.2205	0	0	9.70672	12.1612	0	12.2221	L2FIQ7,Uncharacterized protein	XP_007284686.1,hypothetical protein CGGC5_12737	-	-	-	-	-
CGMCC3_g8805	2.39797	2.99902	2.87754	0	0	0	0	40.5166	29.1202	18.2417	0	0	L2G9M5,Uncharacterized protein	XP_007275608.1,hypothetical protein CGGC5_4896	-	-	-	-	-
CGMCC3_g3949	0	0.0639926	0	0	0	0	0	0	0	0	0	0	L2FRY8,Integral membrane protein	XP_007282120.1,integral membrane protein	-	-	-	GO:0016021,cellular_component,integral component of membrane;GO:0016020,cellular_component,membrane	-
CGMCC3_g12033	0.314855	0.170941	0.185597	10.0317	0	0	0	0	0	0	14.0748	22.4668	L2G3V0,Kelch repeat protein	XP_007277858.1,kelch repeat protein	PF13854,Kelch motif	IPR015915,Kelch-type beta propeller	-	GO:0016021,cellular_component,integral component of membrane;GO:0016020,cellular_component,membrane	-
CGMCC3_g17857	1.99271	0.973691	1.58576	0	0	0	0	0	0	0	0	0	A0A1Q8S6E6,Nephrocystin-3-like protein 2	-	-	IPR013026,Tetratricopeptide repeat-containing domain;IPR019734,Tetratricopeptide repeat;IPR027417,P-loop containing nucleoside triphosphate hydrolase;IPR000845,Nucleoside phosphorylase domain;IPR035994,Nucleoside phosphorylase superfamily;IPR011990,Tetratricopeptide-like helical domain superfamily	-	GO:0003824,molecular_function,catalytic activity;GO:0009116,biological_process,nucleoside metabolic process	-
CGMCC3_g60	0.308855	0.431186	0.585195	0	0	0	0	0	0	0	0	9.44516	L2FDV5,Ion transporter	XP_007286384.1,ion transporter	PF00520,Ion transport protein	IPR005821,Ion transport domain	-	GO:0005216,molecular_function,ion channel activity;GO:0055085,biological_process,transmembrane transport;GO:0006811,biological_process,ion transport;GO:0016020,cellular_component,membrane;GO:0034220,biological_process,ion transmembrane transport;GO:0016021,cellular_component,integral component of membrane	-
CGMCC3_g8450	0.401164	0.490048	0.197061	0	0	39.3794	0	0	0	0	11.9553	0	L2FS66,Uncharacterized protein	XP_007281761.1,hypothetical protein CGGC5_10354	-	IPR016181,Acyl-CoA N-acyltransferase	-	-	-
CGMCC3_g1528	0	0.253358	0	0	0	0	0	0	0	0	0	0	L2FDI4,Biphenyl-2,3-diol 1,2-dioxygenase 2	XP_007286695.1,biphenyl-2,3-diol 1,2-dioxygenase 2	PF00903,lyoxalase/Bleomycin resistance protein/Dioxygenase superfamily	IPR004360,Glyoxalase/fosfomycin resistance/dioxygenase domain;IPR037523,Vicinal oxygen chelate (VOC) domain;IPR029068,Glyoxalase/Bleomycin resistance protein/Dihydroxybiphenyl dioxygenase	-	GO:0055114,biological_process,oxidation-reduction process;GO:0051213,molecular_function,dioxygenase activity	-
CGMCC3_g11182	0.595219	0.269296	0.233909	56.8935	89.2586	29.2142	170.261	132.975	118.06	28.1738	53.2155	49.5512	L2FMK6,C4-dicarboxylate transporter malic acid transport	XP_007283365.1,c4-dicarboxylate transporter malic acid transport	PF03595,Voltage-dependent anion channel	IPR038665,Voltage-dependent anion channel superfamily;IPR030185,Malic acid transport protein;IPR004695,Voltage-dependent anion channel	-	GO:0055085,biological_process,transmembrane transport;GO:0015140,molecular_function,malate transmembrane transporter activity;GO:0071423,biological_process,malate transmembrane transport;GO:0016021,cellular_component,integral component of membrane;GO:0016020,cellular_component,membrane	-
CGMCC3_g14017	3.2188	4.27799	3.41529	9.84531	0	0	66.2924	30.4559	17.5114	10.9697	20.7199	22.0493	T0L0Y4,Uncharacterized protein	-	PF00328,Histidine phosphatase superfamily (branch 2)	IPR000560,Histidine phosphatase superfamily, clade-2;IPR029033,Histidine phosphatase superfamily	-	GO:0016021,cellular_component,integral component of membrane;GO:0016020,cellular_component,membrane	-
CGMCC3_g2478	47.6136	50.1029	46.6467	52.1948	32.7548	60.3033	39.0499	43.0565	56.7336	45.2322	81.3677	97.412	L2FUK4,Cdc24 protein	XP_007281553.1,cdc24 protein	PF00621,RhoGEF domain;PF15411,Pleckstrin homology domain;PF00564,PB1 domain;PF06395,CDC24 Calponin	IPR001331,Guanine-nucleotide dissociation stimulator, CDC24, conserved site;IPR000270,PB1 domain;IPR010481,Cdc24/Scd1, N-terminal;IPR001849,Pleckstrin homology domain;IPR011993,PH-like domain superfamily;IPR033511,Rho guanine nucleotide exchange factor Cdc24/Scd1, PH domain;IPR035899,Dbl homology (DH) domain superfamily;IPR000219,Dbl homology (DH) domain	-	GO:0035556,biological_process,intracellular signal transduction;GO:0005085,molecular_function,guanyl-nucleotide exchange factor activity;GO:0065009,biological_process,regulation of molecular function;GO:0035023,biological_process,regulation of Rho protein signal transduction;GO:0005622,cellular_component,intracellular;GO:0005089,molecular_function,Rho guanyl-nucleotide exchange factor activity	K11236,ko04011,MAPK signaling pathway - yeast
CGMCC3_g3485	8.59685	8.61471	10.1446	0	0	0	20.5687	15.1194	21.7333	68.0719	0	41.0478	L2FQQ0,Duf1479 domain protein	XP_007282245.1,duf1479 domain protein	PF07350,Protein of unknown function (DUF1479)	IPR027443,Isopenicillin N synthase-like;IPR010856,Protein of unknown function DUF1479	-	-	-
CGMCC3_g15697	0	0	0.586043	0	0	195.185	0	0	0	0	0	0	L2GES8,Uncharacterized protein	XP_007274425.1,hypothetical protein CGGC5_3921	-	-	-	-	-
CGMCC3_g2479	14.9015	14.696	15.653	0	8.04461	39.4948	9.59069	21.1495	30.4011	38.0883	7.9936	6.37987	L2FSL7,F-box wd-40 repeat-containing protein	XP_007281554.1,F-box wd-40 repeat-containing protein	PF12937,-box-like;PF00400,WD domain, G-beta repeat	IPR017986,WD40-repeat-containing domain;IPR036322,WD40-repeat-containing domain superfamily;IPR020472,G-protein beta WD-40 repeat;IPR001680,WD40 repeat;IPR036047,F-box-like domain superfamily;IPR001810,F-box domain	-	-	K03362,ko04624,Toll and Imd signaling pathway;K03362,ko05170,Human immunodeficiency virus 1 infection;K03362,ko04114,Oocyte meiosis;K03362,ko05131,Shigellosis;K03362,ko04341,Hedgehog signaling pathway - fly;K03362,ko04218,Cellular senescence;K03362,ko04390,Hippo signaling pathway;K03362,ko04340,Hedgehog signaling pathway;K03362,ko04120,Ubiquitin mediated proteolysis;K03362,ko04710,Circadian rhyth…
CGMCC3_g6227	0	0	0	0	0	18.7573	0	0	0	0	0	0	L2GGN4,Uncharacterized protein	XP_007273149.1,hypothetical protein CGGC5_15400, partial	PF11917,Protein of unknown function (DUF3435)	IPR021842,Protein of unknown function DUF3435	-	-	-
CGMCC3_g15556	21.5616	22.76	18.4577	0	37.0704	0	0	32.4863	23.3486	0	0	0	T0KRM8,Uncharacterized protein	-	-	-	-	-	-
CGMCC3_g1527	0	0	0	0	0	29.4699	0	0	0	0	0	0	L2FCZ3,FAD dependent oxidoreductase superfamily protein	XP_007286694.1,FAD dependent oxidoreductase superfamily protein	PF01266,AD dependent oxidoreductase	IPR006076,FAD dependent oxidoreductase;IPR036188,FAD/NAD(P)-binding domain superfamily	-	GO:0055114,biological_process,oxidation-reduction process;GO:0016491,molecular_function,oxidoreductase activity	-
CGMCC3_g15515	4.88158	5.2076	5.27549	0	0	25.2205	0	0	0	12.1612	15.3136	30.5553	L2G3Y5,Ring finger domain-containing protein	XP_007278189.1,ring finger domain-containing protein	PF01485,IBR domain, a half RING-finger domain	IPR001841,Zinc finger, RING-type;IPR002867,IBR domain;IPR031127,E3 ubiquitin ligase RBR family;IPR013083,Zinc finger, RING/FYVE/PHD-type	-	GO:0004842,molecular_function,ubiquitin-protein transferase activity;GO:0016740,molecular_function,transferase activity;GO:0046872,molecular_function,metal ion binding;GO:0016567,biological_process,protein ubiquitination	-
CGMCC3_g15033	4.49912	4.51345	4.46707	19.2199	40.7072	33.3085	24.2653	5.94556	12.8196	26.7686	40.4491	10.7611	L2G7F6,Pre-mRNA-splicing factor rse1	XP_007276375.1,pre-mRNA-splicing factor rse1	PF10433,Mono-functional DNA-alkylating methyl methanesulfonate N-term;PF03178,CPSF A subunit region	IPR015943,WD40/YVTN repeat-like-containing domain superfamily;IPR036322,WD40-repeat-containing domain superfamily;IPR004871,Cleavage/polyadenylation specificity factor, A subunit, C-terminal	-	GO:0003676,molecular_function,nucleic acid binding;GO:0005634,cellular_component,nucleus	K12830,ko03040,Spliceosome
CGMCC3_g11007	33.704	33.4934	36.7513	30.3564	21.4314	0	25.5502	37.5623	33.746	42.279	0	16.9964	T0KVJ0,Delta-aminolevulinic acid dehydratase	-	PF00490,elta-aminolevulinic acid dehydratase	IPR030656,Delta-aminolevulinic acid dehydratase, active site;IPR001731,Delta-aminolevulinic acid dehydratase;IPR013785,Aldolase-type TIM barrel	-	GO:0004655,molecular_function,porphobilinogen synthase activity;GO:0003824,molecular_function,catalytic activity;GO:0046872,molecular_function,metal ion binding;GO:0006779,biological_process,porphyrin-containing compound biosynthetic process;GO:0033014,biological_process,tetrapyrrole biosynthetic process;GO:0016829,molecular_function,lyase activity	K01698,ko00860,Porphyrin and chlorophyll metabolism;K01698,ko01110,Biosynthesis of secondary metabolites;K01698,ko01100,Metabolic pathways;K01698,ko01120,Microbial metabolism in diverse environments
CGMCC3_g4513	4.1469	3.87658	3.97656	50.245	31.5312	0	56.3867	0	29.7896	0	31.3312	12.5031	L2GDB2,S-adenosylmethionine decarboxylase proenzyme	XP_007274896.1,s-adenosylmethionine decarboxylase proenzyme	PF01536,Adenosylmethionine decarboxylase	IPR016067,S-adenosylmethionine decarboxylase, core;IPR018166,S-adenosylmethionine decarboxylase, conserved site;IPR001985,S-adenosylmethionine decarboxylase	-	GO:0004014,molecular_function,adenosylmethionine decarboxylase activity;GO:0006597,biological_process,spermine biosynthetic process;GO:0008295,biological_process,spermidine biosynthetic process	K01611,ko00330,Arginine and proline metabolism;K01611,ko01100,Metabolic pathways;K01611,ko00270,Cysteine and methionine metabolism
CGMCC3_g4512	5.03059	7.32459	6.7395	0	54.8643	0	0	24.0399	0	21.6468	0	0	L2GBP2,Cytosolic Fe-S cluster assembly factor CFD1	XP_007274895.1,cytosolic fe-s cluster assembling factor cfd-1	PF10609,NUBPL iron-transfer P-loop NTPase	IPR028600,Cytosolic Fe-S cluster assembly factor NUBP2/Cfd1, eukaryotes;IPR033756,Flagellum site-determining protein YlxH/ Fe-S cluster assembling factor NBP35;IPR019591,Mrp/NBP35 ATP-binding protein;IPR027417,P-loop containing nucleoside triphosphate hydrolase	-	GO:0005737,cellular_component,cytoplasm;GO:0016226,biological_process,iron-sulfur cluster assembly;GO:0051536,molecular_function,iron-sulfur cluster binding;GO:0046872,molecular_function,metal ion binding;GO:0051539,molecular_function,4 iron, 4 sulfur cluster binding;GO:0000166,molecular_function,nucleotide binding;GO:0005524,molecular_function,ATP binding	-
CGMCC3_g4847	61.5268	57.3956	59.8856	11.6802	16.4923	26.9895	629.18	274.604	311.627	234.254	458.855	483.937	L2G6W4,Uncharacterized protein	XP_007277240.1,hypothetical protein CGGC5_6395	-	-	-	-	-
CGMCC3_g11003	4.36282	3.97099	3.22225	0	0	45.3459	33.0346	0	0	0	0	0	L2FWQ4,Cell division control protein 14	XP_007280384.1,cell division control protein 14	PF08045,Cell division control protein 14, SIN component	IPR012535,Cell division protein Cdc14	-	GO:0051301,biological_process,cell division	-
CGMCC3_g15035	6.26707	6.66051	7.87345	9.25146	0	0	15.5735	0	24.6828	20.616	19.4701	0	L2G833,Pxa domain-containing protein	XP_007276373.1,pxa domain-containing protein	PF02194,PXA domain	IPR003114,Phox-associated domain	-	-	-
CGMCC3_g11001	33.9503	35.562	37.8862	34.8312	0	26.8282	0	14.3665	20.6509	12.9364	16.2897	26.0024	A0A166ZGP5,Integral peroxisomal membrane peroxin	-	PF06398,Integral peroxisomal membrane peroxin	IPR010482,Peroxin domain	-	GO:0016021,cellular_component,integral component of membrane;GO:0016020,cellular_component,membrane	-
CGMCC3_g4519	11.0626	10.3886	10.2029	0	0	46.763	136.268	200.332	170.98	180.39	184.561	101.978	L2GBI6,Tat pathway signal sequence	XP_007274902.1,tat pathway signal sequence	PF11807,omain of unknown function (DUF3328)	IPR021765,Mycotoxin biosynthesis protein UstYa-like	-	GO:0043386,biological_process,mycotoxin biosynthetic process;GO:0016021,cellular_component,integral component of membrane;GO:0016020,cellular_component,membrane	-
CGMCC3_g4518	58.8662	55.961	56.0726	35.8672	50.6439	0	30.1886	44.3813	31.8978	39.9634	50.3228	20.0819	L2GDB9,Short-chain dehydrogenase reductase family	XP_007274901.1,short-chain dehydrogenase reductase family	PF08659,KR domain;PF13561,noyl-(Acyl carrier protein) reductase;PF00106,short chain dehydrogenase	IPR036291,NAD(P)-binding domain superfamily;IPR002347,Short-chain dehydrogenase/reductase SDR	-	-	-
CGMCC3_g15039	10.5384	11.1191	6.97392	0	89.4526	0	0	31.3564	33.8047	56.47	0	0	T0LX64,Uncharacterized protein	-	-	IPR032862,Alpha-ketoglutarate-dependent dioxygenase alkB homologue 6;IPR037151,Alpha-ketoglutarate-dependent dioxygenase AlkB-like superfamily	-	-	-
CGMCC3_g15038	163.98	183.55	182.583	141.702	163.224	215.415	169.485	226.095	295.151	220.208	204.044	275.596	L2G7F1,Histone deacetylase complex subunit	XP_007276370.1,histone deacetylase complex subunit	PF12796,Ankyrin repeats (3 copies)	IPR020683,Ankyrin repeat-containing domain;IPR002110,Ankyrin repeat;IPR036770,Ankyrin repeat-containing domain superfamily	-	-	-
CGMCC3_g15696	0.36081	0.19589	0.478544	0	0	0	0	0	10.2236	0	0	0	L2GD41,Ankyrin repeat protein	XP_007274424.1,ankyrin repeat protein	PF05729,NACHT domain	IPR027417,P-loop containing nucleoside triphosphate hydrolase	-	-	-
CGMCC3_g13545	4.36726	5.03293	3.71583	225.786	29.6564	121.331	35.356	38.9836	56.0366	81.907	14.7341	29.3991	L2FBT0,Sugar transporter stl1	XP_007287139.1,sugar transporter stl1	PF00083,Sugar (and other) transporter	IPR036259,MFS transporter superfamily;IPR003663,Sugar/inositol transporter;IPR020846,Major facilitator superfamily domain;IPR005829,Sugar transporter, conserved site;IPR005828,Major facilitator, sugar transporter-like	-	GO:0022857,molecular_function,transmembrane transporter activity;GO:0055085,biological_process,transmembrane transport;GO:0008643,biological_process,carbohydrate transport;GO:0016020,cellular_component,membrane;GO:0005215,molecular_function,transporter activity;GO:0016021,cellular_component,integral component of membrane	-
CGMCC3_g11009	6364.46	6934.97	6145.7	5151.91	1653.28	4569.41	569.405	579.533	1249.57	1420.57	1752.31	1631.65	T0LWP7,Uncharacterized protein	-	-	-	-	-	-
CGMCC3_g3305	1.18274	1.4448	1.51058	25.1225	0	0	0	0	0	0	0	0	L2G1R8,Cellulose binding protein cel1-like protein	XP_007278634.1,cellulose binding protein cel1-like protein	PF03443,lycosyl hydrolase family 61	IPR005103,Glycoside hydrolase, family 61	-	-	-
CGMCC3_g12031	0	0	0	0	12.283	0	0	0	0	0	0	0	L2G4T3,Uncharacterized protein	XP_007277856.1,hypothetical protein CGGC5_714	-	-	-	GO:0016021,cellular_component,integral component of membrane;GO:0016020,cellular_component,membrane	-
CGMCC3_g6226	31.3051	30.3436	30.1472	13.0099	64.2941	15.031	65.7005	72.4416	69.4204	72.4783	73.013	50.9891	T0K334,Uncharacterized protein	-	PF04082,ungal specific transcription factor domain;PF00172,ungal Zn(2)-Cys(6) binuclear cluster domain	IPR007219,Transcription factor domain, fungi;IPR001138,Zn(2)-C6 fungal-type DNA-binding domain;IPR036864,Zn(2)-C6 fungal-type DNA-binding domain superfamily	-	GO:0003677,molecular_function,DNA binding;GO:0000981,molecular_function,RNA polymerase II transcription factor activity, sequence-specific DNA binding;GO:0006357,biological_process,regulation of transcription by RNA polymerase II;GO:0046872,molecular_function,metal ion binding;GO:0006355,biological_process,regulation of transcription, DNA-templated;GO:0006351,biological_process,transcription, DNA…	-
CGMCC3_g6221	75.4714	81.6105	87.0611	167.209	33.728	275.978	120.63	147.786	106.217	26.615	201.085	26.7484	T0JP61,5-demethoxyubiquinone hydroxylase, mitochondrial	-	PF03232,Ubiquinone biosynthesis protein COQ7	IPR011566,Ubiquinone biosynthesis protein Coq7;IPR009078,Ferritin-like superfamily	-	GO:0016709,molecular_function,oxidoreductase activity, acting on paired donors, with incorporation or reduction of molecular oxygen, NAD(P)H as one donor, and incorporation of one atom of oxygen;GO:0006744,biological_process,ubiquinone biosynthetic process;GO:0046872,molecular_function,metal ion binding;GO:0004497,molecular_function,monooxygenase activity;GO:0016491,molecular_function,oxidoreduct…	K06134,ko01110,Biosynthesis of secondary metabolites;K06134,ko01100,Metabolic pathways;K06134,ko00130,Ubiquinone and other terpenoid-quinone biosynthesis
CGMCC3_g6220	9.58232	9.2013	8.45785	19.2994	13.6252	29.7301	21.6585	31.8409	15.7332	28.6713	36.1035	21.6113	L2G4K5,Phospholipase	XP_007277337.1,phospholipase d1	PF00787,PX domain;PF00614,Phospholipase D Active site motif;PF13091,PLD-like domain	IPR001683,Phox homologous domain;IPR015679,Phospholipase D family;IPR016555,Phospholipase D, eukaryotic type;IPR001736,Phospholipase D/Transphosphatidylase;IPR025202,Phospholipase D-like domain	-	GO:0070290,molecular_function,N-acylphosphatidylethanolamine-specific phospholipase D activity;GO:0016787,molecular_function,hydrolase activity;GO:0006654,biological_process,phosphatidic acid biosynthetic process;GO:0004630,molecular_function,phospholipase D activity;GO:0003824,molecular_function,catalytic activity;GO:0048017,biological_process,inositol lipid-mediated signaling;GO:0035091,molecul…	K01115,ko00564,Glycerophospholipid metabolism;K01115,ko04024,cAMP signaling pathway;K01115,ko04072,Phospholipase D signaling pathway;K01115,ko04144,Endocytosis;K01115,ko05231,Choline metabolism in cancer;K01115,ko00565,Ether lipid metabolism;K01115,ko01100,Metabolic pathways;K01115,ko04928,Parathyroid hormone synthesis, secretion and action;K01115,ko04912,GnRH signaling pathway;K01115,ko04071,Sph…
CGMCC3_g6223	52.6422	57.7822	62.7365	33.0222	93.2537	38.1522	138.97	286.027	117.471	211.563	115.828	73.9559	T0JZP5,Glycerophosphoryl diester phosphodiesterase	-	PF03009,lycerophosphoryl diester phosphodiesterase family	IPR030395,Glycerophosphodiester phosphodiesterase domain;IPR017946,PLC-like phosphodiesterase, TIM beta/alpha-barrel domain superfamily	-	GO:0006629,biological_process,lipid metabolic process;GO:0008081,molecular_function,phosphoric diester hydrolase activity;GO:0016021,cellular_component,integral component of membrane;GO:0016020,cellular_component,membrane	K18694,ko00564,Glycerophospholipid metabolism
CGMCC3_g6222	65.6445	68.179	62.3458	85.4329	113.928	142.574	159.793	135.077	143.514	132.208	79.9099	79.7224	L2G4T0,RNA polymerase ii transcription elongation factor	XP_007277335.1,RNA polymerase ii transcription elongation factor	PF03126,Plus-3 domain	IPR031102,RNA polymerase-associated protein Rtf1;IPR004343,Plus-3 domain;IPR036128,Plus3-like superfamily	-	GO:0003677,molecular_function,DNA binding;GO:0006368,biological_process,transcription elongation from RNA polymerase II promoter;GO:0003746,molecular_function,translation elongation factor activity;GO:0016570,biological_process,histone modification;GO:0006414,biological_process,translational elongation;GO:0016593,cellular_component,Cdc73/Paf1 complex	-
CGMCC3_g14926	0.145645	0	0.0858535	0	0	0	0	11.484	0	0	0	10.3927	L2FI28,Nacht and ankyrin domain protein	XP_007285088.1,nacht and ankyrin domain protein	PF05729,NACHT domain	IPR020683,Ankyrin repeat-containing domain;IPR002110,Ankyrin repeat;IPR036770,Ankyrin repeat-containing domain superfamily;IPR027417,P-loop containing nucleoside triphosphate hydrolase	-	-	-
CGMCC3_g14924	36.9832	37.563	34.6943	46.8523	26.4619	21.6523	31.5475	23.1896	41.6671	10.4406	52.5881	20.9859	T0K8Y9,Uncharacterized protein	-	-	IPR001138,Zn(2)-C6 fungal-type DNA-binding domain;IPR036864,Zn(2)-C6 fungal-type DNA-binding domain superfamily	-	GO:0008270,molecular_function,zinc ion binding;GO:0006357,biological_process,regulation of transcription by RNA polymerase II;GO:0006355,biological_process,regulation of transcription, DNA-templated;GO:0005634,cellular_component,nucleus;GO:0000981,molecular_function,RNA polymerase II transcription factor activity, sequence-specific DNA binding	-
CGMCC3_g14925	9.03148	8.36226	8.0111	0	15.5276	0	37.0237	27.215	29.3399	49.0117	30.8583	24.6287	L2FHL4,Uncharacterized protein	XP_007285090.1,hypothetical protein CGGC5_13066	-	-	-	GO:0016021,cellular_component,integral component of membrane;GO:0016020,cellular_component,membrane	-
CGMCC3_g6229	0	0	0	0	0	0	134.401	0	0	0	0	0	-	-	-	-	-	-	-
CGMCC3_g6228	0.202178	0.131719	0.250273	0	0	0	0	0	0	0	0	0	A0A1G4AM76,Uncharacterized protein	-	-	-	-	-	-
CGMCC3_g14920	0.549892	0.298546	0.351156	11.6802	0	0	0	0	0	13.0141	0	0	L2FHN1,Cytochrome p450	XP_007285095.1,cytochrome p450	PF00067,Cytochrome P450	IPR036396,Cytochrome P450 superfamily;IPR002401,Cytochrome P450, E-class, group I;IPR001128,Cytochrome P450	-	GO:0016705,molecular_function,oxidoreductase activity, acting on paired donors, with incorporation or reduction of molecular oxygen;GO:0016020,cellular_component,membrane;GO:0005506,molecular_function,iron ion binding;GO:0055114,biological_process,oxidation-reduction process;GO:0020037,molecular_function,heme binding;GO:0016021,cellular_component,integral component of membrane	-
CGMCC3_g14921	73.1723	73.4868	78.4196	34.7966	24.5661	40.2022	87.8622	43.0565	46.4184	38.7705	0	58.4472	L2FIH7,2og-fe oxygenase family protein	XP_007285094.1,2og-fe oxygenase family protein	PF03171,2OG-Fe(II) oxygenase superfamily;PF14226,non-haem dioxygenase in morphine synthesis N-terminal	IPR005123,Oxoglutarate/iron-dependent dioxygenase;IPR027443,Isopenicillin N synthase-like;IPR026992,Non-haem dioxygenase N-terminal domain	-	GO:0055114,biological_process,oxidation-reduction process;GO:0016491,molecular_function,oxidoreductase activity;GO:0046872,molecular_function,metal ion binding	-
CGMCC3_g10711	29.4838	28.1195	27.7304	83.5018	11.7903	48.2369	28.1126	61.994	100.252	55.8228	93.7244	37.4018	L2G8R5,C6 transcription factor	XP_007276292.1,C6 transcription factor	PF04082,ungal specific transcription factor domain	IPR007219,Transcription factor domain, fungi	-	GO:0003677,molecular_function,DNA binding;GO:0005634,cellular_component,nucleus;GO:0008270,molecular_function,zinc ion binding;GO:0006351,biological_process,transcription, DNA-templated	-
CGMCC3_g10710	6.6601	6.74966	5.23456	56.5866	0	0	0	0	100.648	31.5245	0	31.6826	-	-	-	-	-	-	-
CGMCC3_g10713	4.91973	4.57081	4.90145	0	0	0	44.5967	16.3908	23.5609	0	74.3405	14.8332	L2G9I2,Uncharacterized protein	XP_007276294.1,hypothetical protein CGGC5_5533	-	-	-	-	-
CGMCC3_g10712	1.33283	1.7412	1.30125	0	0	0	0	13.1365	0	0	44.6855	23.7763	T0KDI7,Alpha amylase	-	PF09260,omain of unknown function (DUF1966);PF00128,Alpha amylase, catalytic domain	IPR017853,Glycoside hydrolase superfamily;IPR006047,Glycosyl hydrolase, family 13, catalytic domain;IPR013777,Alpha-amylase-like;IPR015340,Alpha-amylase, domain of unknown function DUF1966, C-terminal;IPR013780,Glycosyl hydrolase, all-beta	-	GO:0005975,biological_process,carbohydrate metabolic process;GO:0003824,molecular_function,catalytic activity;GO:0046872,molecular_function,metal ion binding;GO:0005509,molecular_function,calcium ion binding;GO:0004556,molecular_function,alpha-amylase activity;GO:0016052,biological_process,carbohydrate catabolic process	K01176,ko01100,Metabolic pathways;K01176,ko04973,Carbohydrate digestion and absorption;K01176,ko00500,Starch and sucrose metabolism
CGMCC3_g10715	22.2673	21.1283	22.3737	7.89759	78.0589	54.7469	39.8833	48.8615	31.606	52.7972	60.9431	17.6873	L2G8H2,Oligopeptidase family protein	XP_007276296.1,oligopeptidase family protein	PF00326,Prolyl oligopeptidase family	IPR011042,Six-bladed beta-propeller, TolB-like;IPR001375,Peptidase S9, prolyl oligopeptidase, catalytic domain;IPR029058,Alpha/Beta hydrolase fold	-	GO:0008236,molecular_function,serine-type peptidase activity;GO:0006508,biological_process,proteolysis	-
CGMCC3_g10714	15.5011	17.5757	15.9779	0	46.2339	0	0	0	0	0	0	18.3332	T0KBN1,Histone acetyltransferase subunit NuA4	-	PF09340,Histone acetyltransferase subunit NuA4	IPR015418,Chromatin modification-related protein Eaf6	-	GO:0000123,cellular_component,histone acetyltransferase complex;GO:0016740,molecular_function,transferase activity;GO:0016573,biological_process,histone acetylation	-
CGMCC3_g10717	34.1751	33.8545	32.3176	51.8851	36.6304	19.9818	21.8352	21.4005	7.69049	28.9053	30.3318	19.3668	L2G7U4,Glycosyl hydrolase	XP_007276298.1,glycosyl hydrolase	PF00723,lycosyl hydrolases family 15	IPR012341,Six-hairpin glycosidase-like superfamily;IPR008928,Six-hairpin glycosidase superfamily;IPR011613,Glycoside hydrolase family 15/Phosphorylase b kinase regulatory chain family	-	GO:0016787,molecular_function,hydrolase activity;GO:0003824,molecular_function,catalytic activity	-
CGMCC3_g10716	6.99171	7.32739	7.75296	43.8227	123.754	0	36.8845	108.451	58.4593	73.2412	107.598	73.6083	L2G8S1,Bromodomain associated protein	XP_007276297.1,bromodomain associated protein	PF07524,Bromodomain associated	IPR037815,Transcription initiation factor TFIID subunit 3;IPR006565,Bromodomain associated domain;IPR009072,Histone-fold	-	GO:0046982,molecular_function,protein heterodimerization activity;GO:0005669,cellular_component,transcription factor TFIID complex	K14650,ko03022,Basal transcription factors
CGMCC3_g10719	31.7783	32.4052	32.1077	44.834	42.2033	69.0653	25.1571	36.9844	0	116.56	20.9678	66.9395	T0KBM8,Uncharacterized protein	-	PF00076,RNA recognition motif. (a.k.a. RRM, RBD, or RNP domain)	IPR000504,RNA recognition motif domain;IPR035979,RNA-binding domain superfamily;IPR012677,Nucleotide-binding alpha-beta plait domain superfamily;IPR034215,RBM42, RNA recognition motif	-	GO:0003723,molecular_function,RNA binding;GO:0003676,molecular_function,nucleic acid binding	-
CGMCC3_g10718	356.701	364.312	349.32	142.591	163.586	216.225	90.0117	137.843	154.551	114.192	187.556	159.672	L2G9I7,Solute carrier family 35 member c2	XP_007276299.1,solute carrier family 35 member c2	PF03151,Triose-phosphate Transporter family	IPR004853,Sugar phosphate transporter domain	-	GO:0016021,cellular_component,integral component of membrane;GO:0016020,cellular_component,membrane	-
CGMCC3_g7035	0	0.271356	0	0	0	0	0	0	0	0	44.6855	0	L2GBL8,Uncharacterized protein	XP_007275130.1,hypothetical protein CGGC5_4596	-	-	-	-	-
CGMCC3_g1239	0	0	0.0488369	0	29.8175	0	0	0	0	0	0	0	-	-	-	-	-	-	-
CGMCC3_g1238	0.110867	0	0.196058	0	0	0	0	0	0	0	0	0	L2FLW8,Uncharacterized protein	XP_007283534.1,hypothetical protein CGGC5_11738	-	IPR027417,P-loop containing nucleoside triphosphate hydrolase	-	GO:0016021,cellular_component,integral component of membrane;GO:0016020,cellular_component,membrane	-
CGMCC3_g1233	16.2703	13.7276	12.831	0	39.5656	129.498	94.3392	0	24.9201	31.2214	0	0	L2FLX1,Membrane protein	XP_007283539.1,membrane protein	PF04241,Protein of unknown function (DUF423)	IPR006696,Protein of unknown function DUF423	-	GO:0016021,cellular_component,integral component of membrane;GO:0016020,cellular_component,membrane	-
CGMCC3_g1232	3.12438	3.35529	3.94655	0	0	0	0	0	11.6743	0	18.4177	0	L2FMK4,Uncharacterized protein	XP_007283540.1,hypothetical protein CGGC5_11744	-	-	-	-	-
CGMCC3_g1231	400.705	426.307	436.463	485.702	685.803	561.156	1197.21	708.318	1002.74	676.464	876.155	660.43	L2FMW9,Allergen asp f3	XP_007283541.1,allergen asp f3	PF08534,Redoxin	IPR013766,Thioredoxin domain;IPR037944,Peroxiredoxin-5-like;IPR013740,Redoxin;IPR036249,Thioredoxin-like superfamily	-	GO:0055114,biological_process,oxidation-reduction process;GO:0016491,molecular_function,oxidoreductase activity;GO:0045454,biological_process,cell redox homeostasis;GO:0005623,cellular_component,cell	K14171,ko04122,Sulfur relay system
CGMCC3_g1230	0.963143	0.486845	0.88098	12.6981	0	0	0	31.4247	11.2928	14.1483	17.8158	14.2192	L2FM23,Cytochrome p450	XP_007283542.1,cytochrome p450	PF00067,Cytochrome P450	IPR036396,Cytochrome P450 superfamily;IPR002403,Cytochrome P450, E-class, group IV;IPR001128,Cytochrome P450	-	GO:0016705,molecular_function,oxidoreductase activity, acting on paired donors, with incorporation or reduction of molecular oxygen;GO:0046872,molecular_function,metal ion binding;GO:0004497,molecular_function,monooxygenase activity;GO:0005506,molecular_function,iron ion binding;GO:0055114,biological_process,oxidation-reduction process;GO:0020037,molecular_function,heme binding	-
CGMCC3_g1237	7.27247	7.63097	8.47075	0	18.8753	30.8893	45.0059	0	23.777	29.7892	0	14.9693	L2FMK0,Glycosyltransferase	XP_007283535.1,glycosyltransferase	PF00201,UDP-glucoronosyl and UDP-glucosyl transferase	IPR002213,UDP-glucuronosyl/UDP-glucosyltransferase	-	GO:0016758,molecular_function,transferase activity, transferring hexosyl groups;GO:0016740,molecular_function,transferase activity;GO:0008152,biological_process,metabolic process	-
CGMCC3_g1236	0.214205	0.14537	0.126267	0	0	0	0	0	0	0	0	15.2848	T0LAJ0,Aromatic prenyltransferase	-	PF11991,Tryptophan dimethylallyltransferase	IPR017795,Aromatic prenyltransferase, DMATS-type;IPR012148,Aromatic prenyltransferase DMATS-type, fungi	-	GO:0016765,molecular_function,transferase activity, transferring alkyl or aryl (other than methyl) groups;GO:0009820,biological_process,alkaloid metabolic process;GO:0016740,molecular_function,transferase activity	-
CGMCC3_g1235	0.0619684	0.0504657	0.109585	11.8464	0	0	0	0	0	0	0	0	L2FM19,Toxin biosynthesis cytochrome p450	XP_007283537.1,toxin biosynthesis cytochrome p450	PF00067,Cytochrome P450	IPR036396,Cytochrome P450 superfamily;IPR002401,Cytochrome P450, E-class, group I;IPR001128,Cytochrome P450;IPR017972,Cytochrome P450, conserved site	-	GO:0016705,molecular_function,oxidoreductase activity, acting on paired donors, with incorporation or reduction of molecular oxygen;GO:0046872,molecular_function,metal ion binding;GO:0004497,molecular_function,monooxygenase activity;GO:0016491,molecular_function,oxidoreductase activity;GO:0005506,molecular_function,iron ion binding;GO:0055114,biological_process,oxidation-reduction process;GO:0020…	-
CGMCC3_g7032	1.55265	2.75879	1.49767	0	0	0	0	0	0	0	0	0	L2GB17,Uncharacterized protein	XP_007275132.1,hypothetical protein CGGC5_4598	-	-	-	-	-
CGMCC3_g6528	61.7076	61.9907	56.0771	86.7038	88.4176	111.304	32.434	35.7618	34.2703	21.4679	54.0658	64.7267	L2GF71,NAD-kinase protein	XP_007274056.1,NAD-kinase protein	PF01513,ATP-NAD kinase	IPR002504,NAD kinase;IPR017437,ATP-NAD kinase, PpnK-type, C-terminal;IPR016064,NAD kinase/diacylglycerol kinase-like domain superfamily;IPR017438,Inorganic polyphosphate/ATP-NAD kinase, N-terminal	-	GO:0016301,molecular_function,kinase activity;GO:0008152,biological_process,metabolic process;GO:0006741,biological_process,NADP biosynthetic process;GO:0019674,biological_process,NAD metabolic process;GO:0016310,biological_process,phosphorylation;GO:0003951,molecular_function,NAD+ kinase activity	-
CGMCC3_g15694	56.6105	46.8509	53.4419	58.5771	0	0	0	0	52.0944	65.2669	0	0	L2GCY9,Nudix domain-containing protein	XP_007274421.1,nudix domain-containing protein	PF00293,NUDIX domain	IPR015797,NUDIX hydrolase-like domain superfamily;IPR000086,NUDIX hydrolase domain;IPR020084,NUDIX hydrolase, conserved site	-	GO:0016787,molecular_function,hydrolase activity	-
CGMCC3_g3009	17.1224	16.5428	18.6223	0	24.6102	16.1097	46.9439	56.0739	34.1012	31.072	44.0174	39.0347	L2FX06,Urease	XP_007279981.1,urease	PF00547,Urease, gamma subunit;PF00699,Urease beta subunit;PF01979,Amidohydrolase family;PF00449,Urease alpha-subunit, N-terminal domain	IPR011059,Metal-dependent hydrolase, composite domain superfamily;IPR002019,Urease, beta subunit;IPR036461,Urease, beta subunit superfamily;IPR005848,Urease, alpha subunit;IPR008221,Urease;IPR011612,Urease alpha-subunit, N-terminal domain;IPR036463,Urease, gamma subunit superfamily;IPR006680,Amidohydrolase-related;IPR017951,Urease alpha subunit, C-terminal;IPR032466,Metal-dependent hydrolase;IPR0…	-	GO:0016787,molecular_function,hydrolase activity;GO:0009039,molecular_function,urease activity;GO:0043419,biological_process,urea catabolic process;GO:0016810,molecular_function,hydrolase activity, acting on carbon-nitrogen (but not peptide) bonds;GO:0046872,molecular_function,metal ion binding;GO:0016151,molecular_function,nickel cation binding;GO:0006807,biological_process,nitrogen compound met…	K01427,ko01100,Metabolic pathways;K01427,ko00230,Purine metabolism;K01427,ko00220,Arginine biosynthesis;K01427,ko00791,Atrazine degradation;K01427,ko01120,Microbial metabolism in diverse environments
CGMCC3_g3006	57.0609	51.6324	60.5524	115.856	69.2095	72.0751	60.0078	66.1648	99.0709	69.5082	56.2669	44.9078	L2FX89,Transcriptional regulator	XP_007279984.1,transcriptional regulator	PF10198,Histone acetyltransferases subunit 3	IPR019340,Histone acetyltransferases subunit 3	-	-	K11315,ko05165,Human papillomavirus infection
CGMCC3_g16833	0.109474	0.312036	0.387188	0	29.5499	0	0	0	0	0	0	11.7174	L2FLC9,Peptidase m61 domain-containing protein	XP_007283956.1,peptidase m61 domain-containing protein	-	-	-	-	-
CGMCC3_g6524	58925.1	66890	67266.6	22342.3	18173.8	30302.4	28888.8	36961.3	29300.5	37701.6	31914.8	23069.7	L2GE27,Glucose-repressible gene protein	XP_007274059.1,glucose-repressible gene protein	PF11034,lucose-repressible protein Grg1	IPR020100,Glucose-repressible protein Grg1	-	-	-
CGMCC3_g16831	3.14719	3.12366	3.13061	0	0	0	63.2986	46.5288	0	83.7943	0	0	L2FKV8,Uncharacterized protein	XP_007283958.1,hypothetical protein CGGC5_12086	PF00581,Rhodanese-like domain	IPR001763,Rhodanese-like domain;IPR036873,Rhodanese-like domain superfamily	-	-	-
CGMCC3_g16836	3.76899	3.42565	3.83839	0	27.2505	29.7301	21.6585	63.6818	22.8847	14.3357	0	72.0376	L2GID4,Uncharacterized protein	XP_007273162.1,hypothetical protein CGGC5_266	-	-	-	-	-
CGMCC3_g6523	4.95594	5.56867	4.54847	0	0	55.4228	0	0	21.3308	26.7245	33.6521	0	L2GEU3,Emopamil binding protein	XP_007274060.1,emopamil binding protein	PF05241,mopamil binding protein	IPR033118,EXPERA domain;IPR007905,Emopamil-binding protein	-	GO:0016125,biological_process,sterol metabolic process;GO:0047750,molecular_function,cholestenol delta-isomerase activity;GO:0016021,cellular_component,integral component of membrane;GO:0016020,cellular_component,membrane	-
CGMCC3_g437	27.1472	30.6793	26.2933	255.493	112.735	184.49	107.521	217.347	284.021	53.3758	56.0099	53.6433	L2FFC9,Nad binding rossmann fold-containing protein	XP_007286087.1,nad binding rossmann fold-containing protein	PF02894,Oxidoreductase family, C-terminal alpha/beta domain;PF01408,Oxidoreductase family, NAD-binding Rossmann fold	IPR036291,NAD(P)-binding domain superfamily;IPR000683,Oxidoreductase, N-terminal;IPR004104,Oxidoreductase, C-terminal	-	GO:0055114,biological_process,oxidation-reduction process;GO:0016491,molecular_function,oxidoreductase activity;GO:0008152,biological_process,metabolic process	-
CGMCC3_g436	86.5654	96.3237	90.7425	104.079	293.916	240.495	175.201	128.785	208.261	405.878	73.013	116.547	L2FFS4,Uncharacterized protein	XP_007286088.1,hypothetical protein CGGC5_13861	-	-	-	-	-
CGMCC3_g435	9.70359	9.31702	10.6455	80.1551	32.3365	0	38.5512	70.8444	101.835	38.2754	128.526	51.2896	L2FEW6,Dimethylaniline monooxygenase 2	XP_007286089.1,dimethylaniline monooxygenase 2	PF13738,Pyridine nucleotide-disulphide oxidoreductase;PF13434,L-lysine 6-monooxygenase (NADPH-requiring);PF00743,lavin-binding monooxygenase-like;PF07992,Pyridine nucleotide-disulphide oxidoreductase	IPR000103,Pyridine nucleotide-disulphide oxidoreductase, class-II;IPR036188,FAD/NAD(P)-binding domain superfamily;IPR000960,Flavin monooxygenase FMO;IPR020946,Flavin monooxygenase-like	-	GO:0050661,molecular_function,NADP binding;GO:0050660,molecular_function,flavin adenine dinucleotide binding;GO:0004497,molecular_function,monooxygenase activity;GO:0016491,molecular_function,oxidoreductase activity;GO:0004499,molecular_function,N,N-dimethylaniline monooxygenase activity;GO:0055114,biological_process,oxidation-reduction process	K00485,ko00982,Drug metabolism - cytochrome P450
CGMCC3_g16718	0.0740011	0	0	0	0	0	0	17.5048	12.581	0	0	63.3651	L2GAS0,Alpha-ketoglutarate dependent xanthine dioxygenase	XP_007275167.1,alpha-ketoglutarate dependent xanthine dioxygenase	PF02668,Taurine catabolism dioxygenase TauD, TfdA family	IPR003819,TauD/TfdA-like domain	-	GO:0055114,biological_process,oxidation-reduction process;GO:0016491,molecular_function,oxidoreductase activity;GO:0051213,molecular_function,dioxygenase activity	-
CGMCC3_g432	5.17482	4.60982	5.20329	7.14268	0	16.5046	0	8.83819	0	15.9168	0	7.99829	A0A066XE36,Uncharacterized protein	-	PF00271,Helicase conserved C-terminal domain;PF00176,SNF2 family N-terminal domain	IPR001650,Helicase, C-terminal;IPR000330,SNF2-related, N-terminal domain;IPR038718,SNF2-like, N-terminal domain superfamily;IPR027417,P-loop containing nucleoside triphosphate hydrolase	-	GO:0005524,molecular_function,ATP binding	-
CGMCC3_g431	23.7385	25.5394	23.2697	0	0	0	0	0	12.894	0	0	16.2353	L2FES8,Nacht domain protein	XP_007286091.1,nacht domain protein	-	IPR037344,Eisosome protein SEG1/Sle1;IPR007111,NACHT nucleoside triphosphatase;IPR027417,P-loop containing nucleoside triphosphate hydrolase	-	GO:0032126,cellular_component,eisosome;GO:0070941,biological_process,eisosome assembly	-
CGMCC3_g430	19.8323	23.4631	21.8107	0	0	0	0	0	0	0	26.4642	21.1217	A0A178AJI3,Uncharacterized protein	-	PF05729,NACHT domain	IPR007111,NACHT nucleoside triphosphatase;IPR027417,P-loop containing nucleoside triphosphate hydrolase;IPR002110,Ankyrin repeat;IPR036770,Ankyrin repeat-containing domain superfamily;IPR020683,Ankyrin repeat-containing domain;IPR037344,Eisosome protein SEG1/Sle1;IPR029058,Alpha/Beta hydrolase fold	-	GO:0032126,cellular_component,eisosome;GO:0070941,biological_process,eisosome assembly	-
CGMCC3_g16713	7.09765	7.3747	7.48146	0	0	0	0	0	0	0	0	0	L2FQH7,Homoserine o-acetyltransferase	XP_007282542.1,homoserine o-acetyltransferase	PF00561,alpha/beta hydrolase fold	IPR008220,Homoserine/serine acetyltransferase MetX-like;IPR000073,Alpha/beta hydrolase fold-1;IPR029058,Alpha/Beta hydrolase fold	-	GO:0005737,cellular_component,cytoplasm;GO:0016747,molecular_function,transferase activity, transferring acyl groups other than amino-acyl groups;GO:0016740,molecular_function,transferase activity;GO:0009058,biological_process,biosynthetic process	K00641,ko01130,Biosynthesis of antibiotics;K00641,ko01110,Biosynthesis of secondary metabolites;K00641,ko01100,Metabolic pathways;K00641,ko00270,Cysteine and methionine metabolism;K00641,ko00920,Sulfur metabolism
CGMCC3_g16712	22.7491	22.2698	25.6308	17.9336	0	41.4392	30.1886	0	0	19.9817	25.1614	0	T0L096,Carbon-nitrogen hydrolase	-	PF00795,Carbon-nitrogen hydrolase	IPR036526,Carbon-nitrogen hydrolase superfamily;IPR003010,Carbon-nitrogen hydrolase	-	GO:0016787,molecular_function,hydrolase activity;GO:0006807,biological_process,nitrogen compound metabolic process	-
CGMCC3_g16711	4.72418	4.55972	4.98936	0	0	0	0	0	0	9.31715	0	9.36385	L2FPZ8,C6 zinc finger domain-containing protein	XP_007282544.1,C6 zinc finger domain-containing protein	PF00172,ungal Zn(2)-Cys(6) binuclear cluster domain	IPR001138,Zn(2)-C6 fungal-type DNA-binding domain;IPR036864,Zn(2)-C6 fungal-type DNA-binding domain superfamily	-	GO:0006355,biological_process,regulation of transcription, DNA-templated;GO:0006357,biological_process,regulation of transcription by RNA polymerase II;GO:0000981,molecular_function,RNA polymerase II transcription factor activity, sequence-specific DNA binding;GO:0008270,molecular_function,zinc ion binding;GO:0005634,cellular_component,nucleus	-
CGMCC3_g16527	0.110266	0.179596	0.292492	0	0	0	0	0	0	11.7433	0	0	L2FDL9,Allantoate permease	XP_007286509.1,allantoate permease	-	IPR036259,MFS transporter superfamily;IPR020846,Major facilitator superfamily domain;IPR011701,Major facilitator superfamily	-	GO:0055085,biological_process,transmembrane transport;GO:0016021,cellular_component,integral component of membrane;GO:0016020,cellular_component,membrane	-
CGMCC3_g16716	0	0	0	0	0	0	0	33.4662	12.0264	0	37.9464	212.001	L2GAX0,Alpha-ketoglutarate dependent xanthine dioxygenase	XP_007275165.1,alpha-ketoglutarate dependent xanthine dioxygenase	PF02668,Taurine catabolism dioxygenase TauD, TfdA family	IPR003819,TauD/TfdA-like domain	-	GO:0055114,biological_process,oxidation-reduction process;GO:0016491,molecular_function,oxidoreductase activity;GO:0051213,molecular_function,dioxygenase activity	-
CGMCC3_g439	16.4014	13.7666	15.036	9.61786	95.0618	0	64.7609	154.712	68.4276	96.4464	148.436	226.17	L2FGL8,Methyltransferase type 11	XP_007286085.1,methyltransferase type 11	PF13649,Methyltransferase domain;PF13489,Methyltransferase domain;PF02353,Mycolic acid cyclopropane synthetase;PF07021,Methionine biosynthesis protein MetW;PF05175,Methyltransferase small domain;PF08242,Methyltransferase domain;PF13847,Methyltransferase domain;PF01135,Protein-L-isoaspartate(D-aspartate) O-methyltransferase (PCMT);PF08241,Methyltransferase domain;PF01209,ubiE/COQ5 methyltransferas…	IPR029063,S-adenosyl-L-methionine-dependent methyltransferase;IPR025714,Methyltransferase domain	-	GO:0032259,biological_process,methylation;GO:0008168,molecular_function,methyltransferase activity;GO:0016740,molecular_function,transferase activity	-
CGMCC3_g438	0.235887	0.240127	0.312859	0	0	0	0	27.8993	0	25.1221	0	12.624	L2FES4,Uncharacterized protein	XP_007286086.1,hypothetical protein CGGC5_13859	-	-	-	GO:0016021,cellular_component,integral component of membrane;GO:0016020,cellular_component,membrane	-
CGMCC3_g9026	0	0.104324	0.113269	0	0	0	0	0	0	0	0	0	L2GHN0,Glutamate n-methyl d-aspartate-associated protein 1	XP_007273454.1,glutamate n-methyl d-aspartate-associated protein 1 (glutamate binding)	-	-	-	-	-
CGMCC3_g9024	4.01164	4.73713	4.292	15.338	0	0	0	0	6.82025	0	10.7598	17.1753	T0KX60,Uncharacterized protein	-	PF07470,lycosyl Hydrolase Family 88	IPR012341,Six-hairpin glycosidase-like superfamily;IPR008928,Six-hairpin glycosidase superfamily;IPR010905,Glycosyl hydrolase, family 88	-	GO:0003824,molecular_function,catalytic activity	-
CGMCC3_g9025	1.00938	1.3911	1.53326	0	13.9722	0	16.6575	0	8.80032	22.0511	0	0	L2GFS6,Siderophore iron transporter	XP_007273455.1,siderophore iron transporter	PF06609,ungal trichothecene efflux pump (TRI12)	IPR036259,MFS transporter superfamily;IPR010573,Siderophore iron transporter 1/trichothecene efflux pump Tri12;IPR020846,Major facilitator superfamily domain	-	GO:0055085,biological_process,transmembrane transport;GO:0022857,molecular_function,transmembrane transporter activity;GO:0016021,cellular_component,integral component of membrane;GO:0016020,cellular_component,membrane	-
CGMCC3_g9022	0.561137	0.304652	0.165386	0	0	82.6242	60.1919	44.2452	31.7999	39.8408	0	40.0405	L2GFW6,Uncharacterized protein	XP_007273458.1,hypothetical protein CGGC5_3172	PF12680,SnoaL-like domain	IPR032710,NTF2-like domain superfamily;IPR037401,SnoaL-like domain	-	-	-
CGMCC3_g9023	376.457	374.55	394.524	248.018	408.564	382.064	69.5835	281.318	183.808	759.943	318.979	0	L2GGX6,Uncharacterized protein	XP_007273457.1,hypothetical protein CGGC5_3171	-	-	-	-	-
CGMCC3_g9020	7.15782	7.6882	7.01318	29.5859	0	68.3642	24.9017	0	13.1558	0	0	33.13	L2GGJ5,Pap2 superfamily protein	XP_007273461.1,pap2 superfamily protein	PF01569,PAP2 superfamily	IPR036938,Phosphatidic acid phosphatase type 2/haloperoxidase superfamily;IPR000326,Phosphatidic acid phosphatase type 2/haloperoxidase	-	GO:0016021,cellular_component,integral component of membrane;GO:0016020,cellular_component,membrane	-
CGMCC3_g9021	0	0.0311142	0	0	0	0	0	0	12.9909	32.5517	40.9897	8.1787	T0L703,Pectate lyase	-	PF03211,Pectate lyase	IPR004898,Pectate lyase PlyH/PlyE-like;IPR011050,Pectin lyase fold/virulence factor;IPR012334,Pectin lyase fold	-	GO:0030570,molecular_function,pectate lyase activity;GO:0005576,cellular_component,extracellular region;GO:0016829,molecular_function,lyase activity	K22539,ko00040,Pentose and glucuronate interconversions;K22539,ko01100,Metabolic pathways
CGMCC3_g17747	0	0	0.157649	0	0	0	0	0	0	0	0	0	L2FXI8,Protein kinase	XP_007279888.1,protein kinase	-	IPR011009,Protein kinase-like domain superfamily	-	GO:0016301,molecular_function,kinase activity;GO:0016310,biological_process,phosphorylation	-
CGMCC3_g9028	0	0.166638	0	0	0	0	0	0	0	0	0	0	L2GFW1,Rta1 domain protein	XP_007273453.1,rta1 domain protein	PF04479,RTA1 like protein	IPR007568,RTA-like protein	-	GO:0006950,biological_process,response to stress;GO:0016021,cellular_component,integral component of membrane;GO:0016020,cellular_component,membrane	-
CGMCC3_g9029	0.842222	0.411532	0.744696	0	0	0	54.206	0	0	0	0	0	L2GGX0,Rta1 domain-containing protein	XP_007273452.1,rta1 domain-containing protein	PF04479,RTA1 like protein	IPR007568,RTA-like protein	-	GO:0006950,biological_process,response to stress;GO:0016021,cellular_component,integral component of membrane;GO:0016020,cellular_component,membrane	-
CGMCC3_g6917	0.0592009	0.144636	0.157037	0	0	0	0	0	0	12.6098	15.8785	0	T0KRM2,Uncharacterized protein	-	-	IPR036259,MFS transporter superfamily;IPR020846,Major facilitator superfamily domain;IPR011701,Major facilitator superfamily	-	GO:0055085,biological_process,transmembrane transport;GO:0016021,cellular_component,integral component of membrane;GO:0016020,cellular_component,membrane	-
CGMCC3_g17893	0	0	0	0	0	55.1957	0	0	0	0	0	0	L2FH78,Integral membrane protein	XP_007285570.1,integral membrane protein, partial	-	-	-	GO:0016021,cellular_component,integral component of membrane;GO:0016020,cellular_component,membrane	-
CGMCC3_g6915	16.5993	15.7039	15.161	244.096	182.881	126.62	159.328	221.907	261.385	299.726	349.464	156.192	B2ZIZ7,pH-response transcription factor	-	PF00096,Zinc finger, C2H2 type	IPR013087,Zinc finger C2H2-type;IPR036236,Zinc finger C2H2 superfamily	-	GO:0003676,molecular_function,nucleic acid binding	-
CGMCC3_g6914	160.123	184.513	178.931	1290.26	565.395	1233.69	3070.71	3853.72	2294.94	2280.36	2122.39	1345.18	T0KH11,Uncharacterized protein	-	-	-	-	-	-
CGMCC3_g6913	0.583257	0.431811	0.421951	10.1364	0	0	0	0	0	0	14.2217	0	T0LSP1,Uncharacterized protein	-	PF13450,NAD(P)-binding Rossmann-like domain;PF00743,lavin-binding monooxygenase-like	IPR036188,FAD/NAD(P)-binding domain superfamily;IPR020946,Flavin monooxygenase-like	-	GO:0055114,biological_process,oxidation-reduction process;GO:0050661,molecular_function,NADP binding;GO:0050660,molecular_function,flavin adenine dinucleotide binding;GO:0004499,molecular_function,N,N-dimethylaniline monooxygenase activity	-
CGMCC3_g6912	5.2402	6.46592	4.21219	60.7127	0	0	0	225.374	0	135.293	85.1818	203.956	A0A1Q8S0C1,Uncharacterized protein	-	-	IPR021765,Mycotoxin biosynthesis protein UstYa-like	-	GO:0043386,biological_process,mycotoxin biosynthetic process;GO:0016021,cellular_component,integral component of membrane;GO:0016020,cellular_component,membrane	-
CGMCC3_g6911	0.0750947	0	0	0	0	0	0	0	0	0	0	0	L2GCA6,GPI anchored protein	XP_007275046.1,GPI anchored protein	-	IPR015889,Intradiol ring-cleavage dioxygenase, core	-	GO:0055114,biological_process,oxidation-reduction process;GO:0016702,molecular_function,oxidoreductase activity, acting on single donors with incorporation of molecular oxygen, incorporation of two atoms of oxygen;GO:0005506,molecular_function,iron ion binding	-
CGMCC3_g17746	0	0	0	0	15.9799	0	0	0	0	6.30491	0	0	L2FL51,Pisatin demethylase	XP_007284492.1,pisatin demethylase	PF00067,Cytochrome P450	IPR036396,Cytochrome P450 superfamily;IPR002401,Cytochrome P450, E-class, group I;IPR001128,Cytochrome P450;IPR017972,Cytochrome P450, conserved site	-	GO:0016705,molecular_function,oxidoreductase activity, acting on paired donors, with incorporation or reduction of molecular oxygen;GO:0046872,molecular_function,metal ion binding;GO:0004497,molecular_function,monooxygenase activity;GO:0016491,molecular_function,oxidoreductase activity;GO:0008168,molecular_function,methyltransferase activity;GO:0005506,molecular_function,iron ion binding;GO:00322…	-
CGMCC3_g6919	0.614156	0.750232	0.892135	0	0	0	0	0	14.9162	0	0	28.1724	A0A135SW01,Zinc finger protein ADR1	-	PF04082,ungal specific transcription factor domain	IPR007219,Transcription factor domain, fungi;IPR013087,Zinc finger C2H2-type;IPR036236,Zinc finger C2H2 superfamily	-	GO:0003676,molecular_function,nucleic acid binding;GO:0003677,molecular_function,DNA binding;GO:0006351,biological_process,transcription, DNA-templated;GO:0008270,molecular_function,zinc ion binding;GO:0005634,cellular_component,nucleus	-
CGMCC3_g6918	0	0	0	0	0	0	0	22.6791	0	0	25.7153	0	T0M1Y4,Uncharacterized protein	-	PF14833,NAD-binding of NADP-dependent 3-hydroxyisobutyrate dehydrogenase;PF03446,NAD binding domain of 6-phosphogluconate dehydrogenase	IPR036291,NAD(P)-binding domain superfamily;IPR013328,6-phosphogluconate dehydrogenase, domain 2;IPR015815,3-hydroxyisobutyrate dehydrogenase-related;IPR029154,3-hydroxyisobutyrate dehydrogenase, NAD-binding domain;IPR006115,6-phosphogluconate dehydrogenase, NADP-binding;IPR008927,6-phosphogluconate dehydrogenase-like, C-terminal domain superfamily	-	GO:0051287,molecular_function,NAD binding;GO:0055114,biological_process,oxidation-reduction process;GO:0016491,molecular_function,oxidoreductase activity;GO:0004616,molecular_function,phosphogluconate dehydrogenase (decarboxylating) activity	-
CGMCC3_g8779	0	0	0.599067	0	0	448.925	0	0	0	0	0	0	-	-	-	-	-	-	-
CGMCC3_g8778	9.79986	9.94431	9.55908	0	0	0	50.0576	55.1936	26.4459	49.6994	41.7217	66.598	T0JUN8,Uncharacterized protein	-	-	-	-	-	-
CGMCC3_g17890	0	0.0517273	0	0	17.1451	28.0578	0	0	0	0	0	0	T0K4M5,Uncharacterized protein	-	-	-	-	-	-
CGMCC3_g6039	17.8007	19.9327	17.0371	36.2014	0	0	45.7047	22.3974	16.0975	10.0839	0	81.0758	T0KDW4,Uncharacterized protein	-	PF03398,Regulator of Vps4 activity in the MVB pathway;PF02269,Transcription initiation factor IID, 18kD subunit	IPR003195,Transcription initiation factor IID, subunit 13;IPR009072,Histone-fold;IPR005061,Vacuolar protein sorting-associated protein Ist1	-	GO:0006366,biological_process,transcription by RNA polymerase II;GO:0015031,biological_process,protein transport;GO:0046982,molecular_function,protein heterodimerization activity	K11313,ko05202,Transcriptional misregulation in cancer
CGMCC3_g8771	1.58971	2.38119	2.23395	10.8537	15.3252	0	18.2705	0	19.305	0	45.6841	12.1538	L2G9P5,Streptomycin biosynthesis protein	XP_007275635.1,streptomycin biosynthesis protein	PF02894,Oxidoreductase family, C-terminal alpha/beta domain;PF01408,Oxidoreductase family, NAD-binding Rossmann fold	IPR036291,NAD(P)-binding domain superfamily;IPR000683,Oxidoreductase, N-terminal;IPR004104,Oxidoreductase, C-terminal	-	GO:0055114,biological_process,oxidation-reduction process;GO:0016491,molecular_function,oxidoreductase activity;GO:0008152,biological_process,metabolic process	-
CGMCC3_g8773	16.0682	15.0149	15.4826	0	0	0	0	0	35.0229	0	0	88.1974	N4VYQ1,DNA transposase	-	-	IPR009057,Homeobox-like domain superfamily	-	GO:0003677,molecular_function,DNA binding	-
CGMCC3_g8772	165.614	167.958	178.433	198.053	619.22	261.51	428.648	210.057	239.04	189.147	396.964	316.826	L2GBG9,Cupin domain containing protein	XP_007275634.1,cupin domain containing protein	PF07883,Cupin domain	IPR014710,RmlC-like jelly roll fold;IPR013096,Cupin 2, conserved barrel;IPR011051,RmlC-like cupin domain superfamily	-	-	-
CGMCC3_g8774	0.0813025	0.297949	0.287552	0	0	0	0	0	0	0	0	0	T0L7H1,Uncharacterized protein	-	PF00474,Sodium:solute symporter family	IPR038377,Sodium/glucose symporter superfamily;IPR001734,Sodium/solute symporter	-	GO:0055085,biological_process,transmembrane transport;GO:0022857,molecular_function,transmembrane transporter activity;GO:0016021,cellular_component,integral component of membrane;GO:0016020,cellular_component,membrane	-
CGMCC3_g8777	1.40791	0.86981	1.07317	0	0	0	0	0	0	0	0	0	L2G9M8,Uncharacterized protein	XP_007275630.1,hypothetical protein CGGC5_4918	PF12224,Putative amidoligase enzyme	IPR022025,Putative amidoligase enzyme	-	-	-
CGMCC3_g9978	0.857488	0.993165	1.43214	0	20.5741	0	24.5282	9.01495	19.4377	16.2351	30.6654	32.633	L2G7I4,Sulfate permease ii	XP_007276944.1,sulfate permease ii	PF00916,Sulfate permease family;PF01740,STAS domain	IPR002645,STAS domain;IPR018045,Sulphate anion transporter, conserved site;IPR001902,SLC26A/SulP transporter;IPR036513,STAS domain superfamily;IPR011547,SLC26A/SulP transporter domain	-	GO:1902358,biological_process,sulfate transmembrane transport;GO:0055085,biological_process,transmembrane transport;GO:0008271,molecular_function,secondary active sulfate transmembrane transporter activity;GO:0008272,biological_process,sulfate transport;GO:0015116,molecular_function,sulfate transmembrane transporter activity;GO:0016020,cellular_component,membrane;GO:0016021,cellular_component,int…	-
CGMCC3_g2219	106.956	109.109	102.641	123.085	71.5621	133.841	146.255	197.097	260.779	129.074	203.166	145.937	T0KYB0,SH3 domain-containing protein	-	-	IPR001452,SH3 domain;IPR036028,SH3-like domain superfamily	-	-	-
CGMCC3_g9799	0.0499811	0.0232591	0.0631335	0	3.85463	0	0	3.37797	4.85563	0	0	6.11392	L2FFX7,Uncharacterized protein	XP_007286008.1,hypothetical protein CGGC5_13781	PF13385,Concanavalin A-like lectin/glucanases superfamily	IPR013320,Concanavalin A-like lectin/glucanase domain superfamily;IPR006558,LamG-like jellyroll fold	-	-	-
CGMCC3_g2296	0.0749102	0	0.0662359	0	10.1101	16.5451	0	0	6.3678	0	10.046	0	L2GAA1,Tol protein-like protein	XP_007275364.1,tol protein-like protein	PF06985,Heterokaryon incompatibility protein (HET)	IPR010730,Heterokaryon incompatibility	-	-	-
CGMCC3_g2210	2.79189	2.33402	2.88368	9.44639	13.3382	0	15.9016	0	0	31.5756	0	21.1559	L2G854,Glutamyl-tRNA synthetase	XP_007276496.1,glutamyl-tRNA synthetase	PF00749,tRNA synthetases class I (E and Q), catalytic domain	IPR004527,Glutamate-tRNA ligase, bacterial/mitochondrial;IPR014729,Rossmann-like alpha/beta/alpha sandwich fold;IPR020058,Glutamyl/glutaminyl-tRNA synthetase, class Ib, catalytic domain;IPR000924,Glutamyl/glutaminyl-tRNA synthetase;IPR033910,Glutamyl-tRNA synthetase	-	GO:0004812,molecular_function,aminoacyl-tRNA ligase activity;GO:0006424,biological_process,glutamyl-tRNA aminoacylation;GO:0004818,molecular_function,glutamate-tRNA ligase activity;GO:0005737,cellular_component,cytoplasm;GO:0006412,biological_process,translation;GO:0016874,molecular_function,ligase activity;GO:0043039,biological_process,tRNA aminoacylation;GO:0000166,molecular_function,nucleotide…	K01885,ko01110,Biosynthesis of secondary metabolites;K01885,ko00860,Porphyrin and chlorophyll metabolism;K01885,ko00970,Aminoacyl-tRNA biosynthesis;K01885,ko01100,Metabolic pathways;K01885,ko01120,Microbial metabolism in diverse environments
CGMCC3_g9971	0.0958756	0.156158	0.282579	0	17.2529	0	0	15.1194	10.8666	0	34.287	13.6826	L2G5U9,Class III aminotransferase, putative	XP_007276938.1,class III aminotransferase, putative	PF00202,Aminotransferase class-III	IPR015421,Pyridoxal phosphate-dependent transferase, major domain;IPR015424,Pyridoxal phosphate-dependent transferase;IPR015422,Pyridoxal phosphate-dependent transferase domain 1;IPR005814,Aminotransferase class-III	-	GO:0030170,molecular_function,pyridoxal phosphate binding;GO:0008483,molecular_function,transaminase activity;GO:0003824,molecular_function,catalytic activity;GO:0016740,molecular_function,transferase activity	-
CGMCC3_g2212	169.679	167.15	158.4	3028.49	4840.96	2464.68	833.638	1696.93	965.533	1018.68	427.579	597.206	T0KNA1,Uncharacterized protein	-	PF01655,Ribosomal protein L32	IPR001515,Ribosomal protein L32e;IPR018263,Ribosomal protein L32e, conserved site;IPR036351,Ribosomal protein L32e superfamily	-	GO:0005840,cellular_component,ribosome;GO:0006412,biological_process,translation;GO:0003735,molecular_function,structural constituent of ribosome;GO:0005622,cellular_component,intracellular	K02912,ko03010,Ribosome
CGMCC3_g9797	31.061	31.1821	35.0897	82.0905	77.2736	0	46.0623	67.718	60.8379	15.2443	47.9897	0	L2FGS3,Kynurenine aminotransferase	XP_007286010.1,kynurenine aminotransferase	PF00155,Aminotransferase class I and II	IPR015421,Pyridoxal phosphate-dependent transferase, major domain;IPR015422,Pyridoxal phosphate-dependent transferase domain 1;IPR015424,Pyridoxal phosphate-dependent transferase;IPR004839,Aminotransferase, class I/classII	-	GO:0030170,molecular_function,pyridoxal phosphate binding;GO:0008483,molecular_function,transaminase activity;GO:0003824,molecular_function,catalytic activity;GO:0016740,molecular_function,transferase activity;GO:0009058,biological_process,biosynthetic process	K14264,ko01100,Metabolic pathways;K14264,ko00380,Tryptophan metabolism
CGMCC3_g9790	0.0825127	0.20159	0.182395	0	11.1362	0	0	0	0	0	0	0	T0K914,Uncharacterized protein	-	PF00187,Chitin recognition protein;PF00704,lycosyl hydrolases family 18	IPR029070,Chitinase insertion domain superfamily;IPR036861,Endochitinase-like superfamily;IPR017853,Glycoside hydrolase superfamily;IPR018371,Chitin-binding, type 1, conserved site;IPR001002,Chitin-binding, type 1;IPR011583,Chitinase II;IPR001579,Glycoside hydrolase, chitinase active site;IPR001223,Glycoside hydrolase family 18, catalytic domain	-	GO:0016798,molecular_function,hydrolase activity, acting on glycosyl bonds;GO:0005975,biological_process,carbohydrate metabolic process;GO:0016787,molecular_function,hydrolase activity;GO:0004553,molecular_function,hydrolase activity, hydrolyzing O-glycosyl compounds;GO:0008152,biological_process,metabolic process;GO:0016020,cellular_component,membrane;GO:0008061,molecular_function,chitin binding…	K01183,ko00520,Amino sugar and nucleotide sugar metabolism;K01183,ko01100,Metabolic pathways
CGMCC3_g8405	11.6847	13.0447	14.0948	14.793	0	34.1821	24.9017	45.7612	105.246	32.9647	41.5099	16.565	L2G6Q0,Uncharacterized protein	XP_007276994.1,hypothetical protein CGGC5_6166	PF12697,Alpha/beta hydrolase family;PF05057,Putative serine esterase (DUF676)	IPR026195,P-selectin glycoprotein ligand 1;IPR000073,Alpha/beta hydrolase fold-1;IPR029058,Alpha/Beta hydrolase fold	-	-	-
CGMCC3_g9792	0	0	0	0	26.0432	0	0	0	0	0	0	0	L2FF24,Uncharacterized protein	XP_007286014.1,hypothetical protein CGGC5_13787	-	-	-	-	-
CGMCC3_g9793	0	0	0	0	0	0	0	0	0	0	52.2521	0	T0K695,Integral membrane protein	-	-	-	-	GO:0016021,cellular_component,integral component of membrane;GO:0016020,cellular_component,membrane	-
CGMCC3_g5124	17.5117	19.119	18.8151	80.0241	18.8321	0	0	33.0067	11.8613	14.8605	37.4254	44.8051	L2FC97,Uncharacterized protein	XP_007287235.1,hypothetical protein CGGC5_2383	-	-	-	GO:0016021,cellular_component,integral component of membrane;GO:0016020,cellular_component,membrane	-
CGMCC3_g14361	35.6732	36.0275	34.8311	10.7734	0	0	54.4064	26.6616	19.1622	12.0038	15.1154	84.4478	L2G5E1,Defects in morphology protein 1	XP_007277391.1,defects in morphology protein 1	PF09810,xonuclease V - a 5' deoxyribonuclease	IPR019190,Exonuclease V	-	GO:0045145,molecular_function,single-stranded DNA 5'-3' exodeoxyribonuclease activity;GO:0006259,biological_process,DNA metabolic process;GO:0090305,biological_process,nucleic acid phosphodiester bond hydrolysis	-
CGMCC3_g3676	0.461946	0.313499	0.238265	0	0	0	49.5519	0	0	0	41.3003	0	L2FFJ4,Cip2	XP_007286128.1,cip2	-	IPR029058,Alpha/Beta hydrolase fold	-	-	-
CGMCC3_g5123	5.88374	7.62297	4.96595	112.478	57.7519	118.138	0	0	72.7493	22.7862	71.732	68.7011	T0M4E8,Uncharacterized protein	-	-	-	-	GO:0016021,cellular_component,integral component of membrane;GO:0016020,cellular_component,membrane	-
CGMCC3_g4926	0	0.0728127	0	0	0	0	28.7721	0	7.60028	0	23.9808	0	L2G525,Amino acid transporter	XP_007277169.1,amino acid transporter	PF00264,Common central domain of tyrosinase	IPR002227,Tyrosinase copper-binding domain;IPR008922,Uncharacterised domain, di-copper centre	-	GO:0055114,biological_process,oxidation-reduction process;GO:0016491,molecular_function,oxidoreductase activity;GO:0046872,molecular_function,metal ion binding;GO:0008152,biological_process,metabolic process	K00505,ko04916,Melanogenesis;K00505,ko00950,Isoquinoline alkaloid biosynthesis;K00505,ko00350,Tyrosine metabolism;K00505,ko00965,Betalain biosynthesis;K00505,ko01100,Metabolic pathways;K00505,ko01110,Biosynthesis of secondary metabolites
CGMCC3_g10991	1.03405	0.92024	0.980291	4.07582	34.53	37.672	6.86103	25.2167	18.1237	9.08259	11.437	36.5125	N4V2B3,Nuclear migration protein	-	PF12814,Meiotic cell cortex C-terminal pleckstrin homology	IPR024774,Pleckstrin homology domain, Mcp5-type	-	GO:0032065,biological_process,cortical protein anchoring;GO:0005938,cellular_component,cell cortex;GO:0005543,molecular_function,phospholipid binding	-
CGMCC3_g8402	0.925111	1.343	0.99581	0	21.7141	0	25.8873	9.51446	0	0	0	0	L2G7F3,Uracil-5-carboxylate decarboxylase	XP_007276991.1,uracil-5-carboxylate decarboxylase	PF04909,Amidohydrolase	IPR006680,Amidohydrolase-related;IPR032466,Metal-dependent hydrolase;IPR032465,2-amino-3-carboxymuconate-6-semialdehyde decarboxylase	-	GO:0016787,molecular_function,hydrolase activity;GO:0016831,molecular_function,carboxy-lyase activity	-
CGMCC3_g14363	0	0	0	0	0	0	0	0	29.7896	0	0	0	L2G4R9,Umta methyltransferase family protein	XP_007277393.1,umta methyltransferase family protein	PF08241,Methyltransferase domain;PF13649,Methyltransferase domain;PF13489,Methyltransferase domain;PF13847,Methyltransferase domain	IPR029063,S-adenosyl-L-methionine-dependent methyltransferase	-	GO:0032259,biological_process,methylation;GO:0016740,molecular_function,transferase activity;GO:0008168,molecular_function,methyltransferase activity	-
CGMCC3_g5121	4.45185	2.52686	2.8628	0	0	0	0	0	0	0	0	0	L2FD53,Glutaredoxin-like protein	XP_007287232.1,glutaredoxin domain-containing protein	PF05768,lutaredoxin-like domain (DUF836)	IPR008554,Glutaredoxin-like;IPR036249,Thioredoxin-like superfamily	-	GO:0055114,biological_process,oxidation-reduction process	-
CGMCC3_g10333	1.39429	1.32472	2.38348	17.7696	25.0904	0	0	0	0	0	24.9313	19.8982	L2FT90,Bis	XP_007281980.1,bis(5'-nucleosyl)-tetraphosphatase, putative	PF09830,ATP adenylyltransferase	IPR036265,HIT-like superfamily;IPR019200,ATP adenylyltransferase, C-terminal	-	GO:0003877,molecular_function,ATP adenylyltransferase activity	K00988,ko00230,Purine metabolism;K00988,ko01120,Microbial metabolism in diverse environments;K00988,ko01100,Metabolic pathways;K00988,ko00920,Sulfur metabolism
CGMCC3_g8400	67.361	67.369	64.9946	262.336	40.2624	197.667	48.0004	155.248	71.0053	95.3139	216.038	102.178	T0LQY4,Uncharacterized protein	-	PF00069,Protein kinase domain	IPR011009,Protein kinase-like domain superfamily;IPR017441,Protein kinase, ATP binding site;IPR008271,Serine/threonine-protein kinase, active site;IPR000719,Protein kinase domain	-	GO:0006468,biological_process,protein phosphorylation;GO:0004672,molecular_function,protein kinase activity;GO:0005524,molecular_function,ATP binding	K08294,ko04139,Mitophagy - yeast;K08294,ko04011,MAPK signaling pathway - yeast
CGMCC3_g5280	1.90553	2.82149	2.14439	0	0	0	0	0	0	0	0	0	T0KPD1,Uncharacterized protein	-	-	-	-	GO:0016021,cellular_component,integral component of membrane;GO:0016020,cellular_component,membrane	-
CGMCC3_g287	0	0.0853234	0	0	0	0	0	0	0	22.3163	0	0	T0JW80,Uncharacterized protein	-	-	-	-	GO:0016021,cellular_component,integral component of membrane;GO:0016020,cellular_component,membrane	-
CGMCC3_g12898	4.06513	2.06909	6.2902	0	0	0	163.521	0	0	0	0	0	-	-	-	-	-	-	-
CGMCC3_g5079	0.145878	0.207899	0.161232	0	9.84407	32.2195	0	0	18.6007	23.304	29.3449	23.4208	T0KYW2,PH domain-containing protein	-	-	IPR013761,Sterile alpha motif/pointed domain superfamily;IPR001849,Pleckstrin homology domain;IPR001660,Sterile alpha motif domain	-	-	-
CGMCC3_g8518	0.757477	0.771091	1.42325	0	0	0	30.4698	67.1922	16.0975	0	0	0	L2FBI4,Fumarylacetoacetate hydrolase family protein	XP_007287394.1,fumarylacetoacetate hydrolase family protein	PF01557,umarylacetoacetate (FAA) hydrolase family	IPR011234,Fumarylacetoacetase-like, C-terminal;IPR036663,Fumarylacetoacetase-like, C-terminal domain superfamily	-	GO:0016787,molecular_function,hydrolase activity;GO:0003824,molecular_function,catalytic activity;GO:0008152,biological_process,metabolic process	-
CGMCC3_g9284	0	0	0	5.4134	0	0	0	0	0	2.01054	0	2.02062	L2GBG7,Nonribosomal peptide synthase	XP_007275317.1,nonribosomal peptide synthase	PF00668,Condensation domain;PF00501,AMP-binding enzyme;PF00550,Phosphopantetheine attachment site	IPR020806,Polyketide synthase, phosphopantetheine-binding domain;IPR010071,Amino acid adenylation domain;IPR036736,ACP-like superfamily;IPR020845,AMP-binding, conserved site;IPR023213,Chloramphenicol acetyltransferase-like domain superfamily;IPR009081,Phosphopantetheine binding ACP domain;IPR000873,AMP-dependent synthetase/ligase;IPR001242,Condensation domain	-	GO:0003824,molecular_function,catalytic activity;GO:0031177,molecular_function,phosphopantetheine binding;GO:0008152,biological_process,metabolic process	-
CGMCC3_g5075	70.4796	67.7121	68.8266	23.8089	13.4471	0	60.1181	29.4606	59.2871	63.6672	96.8734	111.976	T0K231,F-box domain-containing protein	-	-	IPR015943,WD40/YVTN repeat-like-containing domain superfamily;IPR036047,F-box-like domain superfamily;IPR001810,F-box domain	-	-	-
CGMCC3_g8514	0.510572	0.475198	0.128986	0	0	0	46.9439	17.2535	12.4005	15.536	58.6898	0	L2FB37,Chaperone protein	XP_007287396.1,chaperone protein	PF00226,naJ domain	IPR036869,Chaperone J-domain superfamily;IPR018253,DnaJ domain, conserved site;IPR001623,DnaJ domain	-	-	-
CGMCC3_g5077	0.499811	0.462539	0.301319	0	0	0	87.7313	0	27.037	29.0345	67.0283	97.2669	T0LN99,Uncharacterized protein	-	PF00172,ungal Zn(2)-Cys(6) binuclear cluster domain;PF11951,ungal specific transcription factor domain	IPR001138,Zn(2)-C6 fungal-type DNA-binding domain;IPR036864,Zn(2)-C6 fungal-type DNA-binding domain superfamily;IPR021858,Fungal transcription factor	-	GO:0006355,biological_process,regulation of transcription, DNA-templated;GO:0006357,biological_process,regulation of transcription by RNA polymerase II;GO:0000981,molecular_function,RNA polymerase II transcription factor activity, sequence-specific DNA binding;GO:0005634,cellular_component,nucleus;GO:0008270,molecular_function,zinc ion binding	-
CGMCC3_g5076	0.888358	0.694521	0.659811	13.5861	0	0	0	16.8111	12.0825	0	19.0617	0	T0LD88,Uncharacterized protein	-	-	-	-	GO:0016021,cellular_component,integral component of membrane;GO:0016020,cellular_component,membrane	-
CGMCC3_g5071	1.96824	1.74432	1.58677	0	0	0	0	9.12907	13.1225	8.22032	10.3512	8.26153	T0K1X5,Peptidase family M3	-	PF01432,Peptidase family M3	IPR033851,Mitochondrial intermediate peptidase;IPR001567,Peptidase M3A/M3B catalytic domain	-	GO:0006508,biological_process,proteolysis;GO:0016787,molecular_function,hydrolase activity;GO:0008237,molecular_function,metallopeptidase activity;GO:0046872,molecular_function,metal ion binding;GO:0005759,cellular_component,mitochondrial matrix;GO:0006627,biological_process,protein processing involved in protein targeting to mitochondrion;GO:0004222,molecular_function,metalloendopeptidase activi…	-
CGMCC3_g8510	0.103002	0.293588	0.136611	0	0	0	0	0	0	0	27.6265	0	L2FW21,Uncharacterized protein	XP_007281060.1,hypothetical protein CGGC5_1104	-	-	-	-	-
CGMCC3_g5073	277.914	293.771	269.969	112.085	79.1312	258.995	613.205	554.766	199.361	187.329	353.832	188.267	T0K4C8,Uncharacterized protein	-	-	-	-	GO:0016021,cellular_component,integral component of membrane;GO:0016020,cellular_component,membrane	-
CGMCC3_g5072	8.89246	12.2265	12.3047	22.0774	155.864	0	0	0	0	0	0	24.722	T0K4C8,Uncharacterized protein	-	-	-	-	GO:0016021,cellular_component,integral component of membrane;GO:0016020,cellular_component,membrane	-
CGMCC3_g4313	0.163916	0.13349	0	0	0	0	0	0	0	34.9143	0	0	L2FN08,Uncharacterized protein	XP_007283400.1,hypothetical protein CGGC5_11604	PF06140,Interferon-induced 6-16 family	IPR038213,IFI6/IFI27-like domain superfamily;IPR009311,Interferon alpha-inducible protein IFI6/IFI27-like	-	GO:0016021,cellular_component,integral component of membrane;GO:0016020,cellular_component,membrane	-
CGMCC3_g12726	250.357	250.106	262.866	212.962	94.9574	181.297	94.3392	159.495	159.489	112.397	70.7664	169.441	T0MBJ2,Uncharacterized protein	-	PF06221,Putative zinc finger motif, C2HC5-type	IPR009349,Zinc finger, C2HC5-type	-	GO:0006355,biological_process,regulation of transcription, DNA-templated;GO:0005634,cellular_component,nucleus;GO:0008270,molecular_function,zinc ion binding	-
CGMCC3_g12727	10.5943	9.96177	10.8626	0	0	23.341	17.004	0	17.9667	11.2549	28.3447	11.3113	T0M464,Uncharacterized protein	-	PF08528,Whi5 like	IPR013734,Transcription factor Nrm1/Whi5	-	-	-
CGMCC3_g12724	11.7592	12.048	12.7035	13.2364	37.3791	30.5853	37.1358	38.2163	11.7715	19.6641	12.3807	24.7033	L2FP10,Cation-transporting ATPase	XP_007282826.1,cation-transporting atpase 4	PF00122,1-E2 ATPase;PF00702,haloacid dehalogenase-like hydrolase	IPR006544,P-type ATPase, subfamily V;IPR023214,HAD superfamily;IPR036412,HAD-like superfamily;IPR023299,P-type ATPase, cytoplasmic domain N;IPR008250,P-type ATPase, A domain superfamily;IPR023298,P-type ATPase, transmembrane domain superfamily;IPR018303,P-type ATPase, phosphorylation site;IPR001757,P-type ATPase	-	GO:0016787,molecular_function,hydrolase activity;GO:0006874,biological_process,cellular calcium ion homeostasis;GO:0055085,biological_process,transmembrane transport;GO:0000166,molecular_function,nucleotide binding;GO:0046872,molecular_function,metal ion binding;GO:0030026,biological_process,cellular manganese ion homeostasis;GO:0006812,biological_process,cation transport;GO:0016887,molecular_fun…	-
CGMCC3_g12725	139.252	146.113	135.637	148.328	86.2387	80.6452	102.813	43.1854	31.0383	116.66	85.6918	117.244	T0L1M9,Malate dehydrogenase	-	PF00056,lactate/malate dehydrogenase, NAD binding domain;PF02866,lactate/malate dehydrogenase, alpha/beta C-terminal domain	IPR022383,Lactate/malate dehydrogenase, C-terminal;IPR036291,NAD(P)-binding domain superfamily;IPR010097,Malate dehydrogenase, type 1;IPR001252,Malate dehydrogenase, active site;IPR001236,Lactate/malate dehydrogenase, N-terminal;IPR015955,Lactate dehydrogenase/glycoside hydrolase, family 4, C-terminal;IPR001557,L-lactate/malate dehydrogenase	-	GO:0030060,molecular_function,L-malate dehydrogenase activity;GO:0005975,biological_process,carbohydrate metabolic process;GO:0006108,biological_process,malate metabolic process;GO:0016616,molecular_function,oxidoreductase activity, acting on the CH-OH group of donors, NAD or NADP as acceptor;GO:0003824,molecular_function,catalytic activity;GO:0016615,molecular_function,malate dehydrogenase activ…	K00026,ko00710,Carbon fixation in photosynthetic organisms;K00026,ko01200,Carbon metabolism;K00026,ko00630,Glyoxylate and dicarboxylate metabolism;K00026,ko00620,Pyruvate metabolism;K00026,ko00020,Citrate cycle (TCA cycle);K00026,ko01100,Metabolic pathways;K00026,ko01120,Microbial metabolism in diverse environments;K00026,ko01130,Biosynthesis of antibiotics;K00026,ko01110,Biosynthesis of secondar…
CGMCC3_g12722	6.24065	5.35091	6.51465	5.25557	29.6831	12.144	17.6939	26.0125	18.6957	5.85578	7.37372	76.5066	L2FP68,Hst3 protein	XP_007282824.1,hst3 protein	PF02146,Sir2 family	IPR026591,Sirtuin, catalytic core small domain superfamily;IPR026590,Sirtuin family, catalytic core domain;IPR003000,Sirtuin family;IPR029035,DHS-like NAD/FAD-binding domain superfamily	-	GO:0070403,molecular_function,NAD+ binding	-
CGMCC3_g5129	8.85148	9.26801	10.9944	26.8591	0	62.0633	0	33.2349	47.7732	59.853	0	30.0765	T0LPZ5,Uncharacterized protein	-	PF08561,Mitochondrial ribosomal protein L37	IPR013870,Ribosomal protein L37, mitochondrial	-	-	-
CGMCC3_g12720	0.256637	0.417999	0.249611	9.81216	0	0	0	12.1414	0	0	13.7668	10.9876	T0LJ82,Uncharacterized protein	-	PF00082,Subtilase family;PF09286,Pro-kumamolisin, activation domain	IPR000209,Peptidase S8/S53 domain;IPR015366,Peptidase S53, activation domain;IPR036852,Peptidase S8/S53 domain superfamily;IPR030400,Sedolisin domain;IPR023828,Peptidase S8, subtilisin, Ser-active site	-	GO:0006508,biological_process,proteolysis;GO:0016787,molecular_function,hydrolase activity;GO:0046872,molecular_function,metal ion binding;GO:0004252,molecular_function,serine-type endopeptidase activity;GO:0008236,molecular_function,serine-type peptidase activity;GO:0008233,molecular_function,peptidase activity	K01279,ko04142,Lysosome
CGMCC3_g4920	0.155553	0.253358	0.137541	14.8684	0	0	0	0	0	0	0	0	L2GAE6,Pol-like protein	XP_007275680.1,pol-like protein	PF00098,Zinc knuckle	IPR001878,Zinc finger, CCHC-type;IPR036875,Zinc finger, CCHC-type superfamily	-	GO:0003676,molecular_function,nucleic acid binding;GO:0008270,molecular_function,zinc ion binding	-
CGMCC3_g4317	2.20828	2.20445	2.26749	40.8534	38.4563	31.4667	22.9236	16.8504	48.4429	0	0	15.2491	T0K7N9,Uncharacterized protein	-	PF00472,RF-1 domain;PF03462,PCRF domain	IPR005139,Peptide chain release factor;IPR000352,Peptide chain release factor class I/class II	-	GO:0006415,biological_process,translational termination;GO:0003747,molecular_function,translation release factor activity	-
CGMCC3_g5128	321.757	315.547	309.232	735.626	1558.04	915.283	333.393	1225.33	780.024	882.687	714.535	633.651	T0LZ39,NADH-ubiquinone oxidoreductase 12 kDa subunit	-	-	IPR020163,Complex I subunit NDUFS6	-	-	-
CGMCC3_g11346	29.0023	30.7806	31.1439	23.4308	0	94.7479	49.3029	47.1133	54.6991	124.007	86.2947	65.594	L2FIF4,Gas2 domain protein	XP_007285003.1,gas2 domain protein	PF02187,rowth-Arrest-Specific Protein 2 Domain	IPR003108,GAR domain;IPR036534,GAR domain superfamily	-	GO:0008017,molecular_function,microtubule binding	-
CGMCC3_g14354	0.861256	0.911804	0.30461	32.9289	0	0	0	0	43.927	36.6896	46.2003	55.3102	L2G6C9,MFS multidrug transporter	XP_007277384.1,MFS multidrug transporter	PF09962,Uncharacterized conserved protein (DUF2196)	IPR019240,Protein of unknown function DUF2196	-	-	-
CGMCC3_g12728	70.642	70.7118	68.2287	30.0434	0	0	0	74.3501	26.7185	33.4745	84.3036	67.2846	T0KS20,Uncharacterized protein	-	-	-	-	-	-
CGMCC3_g15766	4.1679	3.06877	2.82706	0	0	100.882	0	0	0	0	0	0	L2FFG1,Rhomboid protein 2	XP_007285854.1,rhomboid protein 2	PF01694,Rhomboid family	IPR022764,Peptidase S54, rhomboid domain;IPR035952,Rhomboid-like superfamily	-	GO:0006508,biological_process,proteolysis;GO:0004252,molecular_function,serine-type endopeptidase activity;GO:0016021,cellular_component,integral component of membrane;GO:0016020,cellular_component,membrane	-
CGMCC3_g4643	19.0054	17.5376	14.3325	0	0	0	0	23.62	11.3174	0	0	42.7507	T0K2A5,Fatty acid desaturase	-	PF00069,Protein kinase domain	IPR011009,Protein kinase-like domain superfamily;IPR000719,Protein kinase domain	-	GO:0004672,molecular_function,protein kinase activity;GO:0006468,biological_process,protein phosphorylation;GO:0005524,molecular_function,ATP binding;GO:0016021,cellular_component,integral component of membrane;GO:0016020,cellular_component,membrane	-
CGMCC3_g15558	10.1628	7.48815	8.83317	13.2164	18.6613	0	44.4956	98.1219	82.276	29.4515	37.0859	73.9978	L2FDA4,Alternative oxidase	XP_007287213.1,alternative oxidase	PF10250,P-fucose protein O-fucosyltransferase	IPR019378,GDP-fucose protein O-fucosyltransferase	-	GO:0005975,biological_process,carbohydrate metabolic process;GO:0016757,molecular_function,transferase activity, transferring glycosyl groups;GO:0016740,molecular_function,transferase activity;GO:0006004,biological_process,fucose metabolic process;GO:0016020,cellular_component,membrane;GO:0016021,cellular_component,integral component of membrane	-
CGMCC3_g4606	13.6537	11.478	11.3154	0	13.2097	0	15.7484	75.2452	24.9601	20.8477	26.2518	10.4761	L2GDK6,BZIP transcription factor	XP_007274271.1,bZIP transcription factor	PF10297,Minimal binding motif of Hap4 for binding to Hap2/3/5	IPR018287,Hap4 transcription factor, heteromerisation domain;IPR027328,Microtubule-associated protein RP/EB;IPR004827,Basic-leucine zipper domain	-	GO:0006355,biological_process,regulation of transcription, DNA-templated;GO:0003700,molecular_function,DNA binding transcription factor activity;GO:0003677,molecular_function,DNA binding;GO:0005634,cellular_component,nucleus;GO:0008017,molecular_function,microtubule binding	-
CGMCC3_g4642	78.7618	76.5888	68.4129	30.3564	0	70.1445	0	18.7812	20.2476	0	42.5909	16.9964	L2GD01,Pap2 superfamily protein	XP_007274843.1,pap2 superfamily protein	PF01569,PAP2 superfamily	IPR036938,Phosphatidic acid phosphatase type 2/haloperoxidase superfamily;IPR000326,Phosphatidic acid phosphatase type 2/haloperoxidase	-	GO:0016021,cellular_component,integral component of membrane;GO:0016020,cellular_component,membrane	-
CGMCC3_g7114	17.986	19.2024	19.2973	146.759	266.427	48.4451	0	0	37.2906	46.7198	0	0	L2FWL1,DNA-directed RNA polymerase i and iii 14 kDa polypeptide	XP_007280385.1,DNA-directed RNA polymerase i and iii 14 kda polypeptide	PF13656,RNA polymerase Rpb3/Rpb11 dimerisation domain	IPR009025,DNA-directed RNA polymerase, RBP11-like dimerisation domain;IPR036603,RNA polymerase, RBP11-like subunit;IPR008193,DNA-directed RNA polymerase Rpb11, 13-16kDa subunit, conserved site;IPR033898,DNA-directed RNA polymerases I and III subunit AC19	-	GO:0046983,molecular_function,protein dimerization activity;GO:0003677,molecular_function,DNA binding;GO:0006351,biological_process,transcription, DNA-templated;GO:0003899,molecular_function,DNA-directed 5'-3' RNA polymerase activity	K03020,ko03020,RNA polymerase;K03020,ko04623,Cytosolic DNA-sensing pathway
CGMCC3_g7115	50.575	51.6154	49.2856	41.1418	0	31.6888	92.3415	67.8773	0	61.1205	96.2053	69.1052	T0KKB6,Uncharacterized protein	-	-	-	-	-	-
CGMCC3_g11434	0	0.0766331	0	17.989	0	0	0	0	15.9981	0	0	0	L2GAM9,Het domain protein	XP_007275818.1,het domain protein	PF00856,SET domain;PF06985,Heterokaryon incompatibility protein (HET)	IPR001214,SET domain;IPR010730,Heterokaryon incompatibility	-	-	-
CGMCC3_g7116	209.875	220.499	200.077	149.908	169.334	83.1342	161.503	126.135	69.3252	66.8113	168.26	80.5754	L2FCY2,Serine threonine-protein kinase hal4	XP_007287072.1,serine threonine-protein kinase hal4	PF00069,Protein kinase domain	IPR011009,Protein kinase-like domain superfamily;IPR017441,Protein kinase, ATP binding site;IPR008271,Serine/threonine-protein kinase, active site;IPR000719,Protein kinase domain	-	GO:0030007,biological_process,cellular potassium ion homeostasis;GO:0005623,cellular_component,cell;GO:0016310,biological_process,phosphorylation;GO:0004674,molecular_function,protein serine/threonine kinase activity;GO:0016301,molecular_function,kinase activity;GO:0006468,biological_process,protein phosphorylation;GO:0000166,molecular_function,nucleotide binding;GO:0005524,molecular_function,ATP…	-
CGMCC3_g3701	8.77698	8.1353	8.52649	44.1547	0	0	0	27.318	0	24.5987	30.9752	24.722	T0L7Q0,Uncharacterized protein	-	-	IPR027417,P-loop containing nucleoside triphosphate hydrolase	-	GO:0016021,cellular_component,integral component of membrane;GO:0016020,cellular_component,membrane	-
CGMCC3_g12419	6.5042	6.78663	5.3916	0	0	0	0	0	69.1118	86.5874	109.033	261.064	T0KQ12,Uncharacterized protein	-	-	-	-	-	-
CGMCC3_g16300	15.2442	11.4345	13.3016	76.6898	0	0	0	0	136.405	0	107.598	0	-	-	-	-	-	-	-
CGMCC3_g15768	64.5685	66.7201	71.0294	137.319	215.436	70.5117	179.788	264.313	122.122	34.0003	192.662	153.768	L2FFA3,Proteasome regulatory particle subunit	XP_007285856.1,proteasome regulatory particle subunit	PF01399,PCI domain	IPR036390,Winged helix DNA-binding domain superfamily;IPR000717,Proteasome component (PCI) domain;IPR035298,26S Proteasome non-ATPase regulatory subunit 13	-	GO:0000502,cellular_component,proteasome complex	K03039,ko05169,Epstein-Barr virus infection;K03039,ko03050,Proteasome
CGMCC3_g15559	33.9371	35.7783	38.7355	19.1096	13.4912	22.0783	0	35.4687	101.968	101.137	53.6226	64.1961	A0A010RFM8,Ppx/GppA phosphatase	XP_007599742.1,Ppx/GppA phosphatase	PF02541,Ppx/GppA phosphatase family	IPR003695,Ppx/GppA phosphatase	-	-	-
[truncated: 15,571 more rows]

## Sheet: Table S4
Table S4 The information of all differential expressed genes in this study
[truncated: 7,823 more rows]

[truncated: 4 more sheets: Table S5, Table S6, Table S7, Table S8]
